# Supplementary material for: Network Analysis Based on Unique Spectral Features Enables an Efficient Selection of Genomically Diverse Operational Isolation Units
Source: Microorganisms. 2021 Feb 17;9(2):416. doi: 10.3390/microorganisms9020416 (PMC7922279; doi:10.3390/microorganisms9020416)
Supplement: Supplementary file 1 [file microorganisms-09-00416-s001.zip]

Archive with 1 entries (1 files):
- microorganisms-1087738-supplementary.xlsx
