# Supplementary material for: Network Analysis Based on Unique Spectral Features Enables an Efficient Selection of Genomically Diverse Operational Isolation Units
Source: Microorganisms. 2021 Feb 17;9(2):416. doi: 10.3390/microorganisms9020416 (PMC7922279; doi:10.3390/microorganisms9020416)
Supplement: Supplementary file 1 [file microorganisms-09-00416-s001.zip › microorganisms-1087738-supplementary.xlsx]

## Sheet: Supplementary Table 1
Supplementary Table 1: Overview of datasets included in the study
Dataset	Dataset obtained from	Dataset available on
Lactobacillus brevis	Dumolin et al. 2019	https://doi.org/10.5281/zenodo.3066838
Burkholderia cepacia complex species (benchmark)	Dumolin et al. 2019	https://doi.org/10.5281/zenodo.3066838
Soil isolates	this study	https://doi.org/10.5281/zenodo.4055194

## Sheet: Supplementary Table 2
Supplementary Table 2: Results of SPeDE analysis of the L. brevis data set.
Spectrum file	Quality	Reference	OIU Number	Strain number	Biological replicate	Technical replicate
S0743_N1_LINEAR_1	GREEN	Yes	0	R-42874	6	c
S0742_E1_LINEAR_1	GREEN	No	0	R-42874	1	a
S0742_E2_LINEAR_1	GREEN	No	0	R-42874	1	b
S0742_F1_LINEAR_1	GREEN	No	0	R-42874	1	c
S0742_F2_LINEAR_1	GREEN	No	0	R-42874	1	d
S0742_I15_LINEAR_1	GREEN	No	0	R-42874	2	a
S0742_I16_LINEAR_1	GREEN	No	0	R-42874	2	b
S0742_J15_LINEAR_1	GREEN	No	0	R-42874	2	c
S0742_J16_LINEAR_1	GREEN	No	0	R-42874	2	d
S0742_O4_LINEAR_1	GREEN	No	0	R-42874	3	b
S0742_P4_LINEAR_1	GREEN	No	0	R-42874	3	d
S0743_A17_LINEAR_1	GREEN	No	0	R-42874	4	a
S0743_A18_LINEAR_1	GREEN	No	0	R-42874	4	b
S0743_B17_LINEAR_1	GREEN	No	0	R-42874	4	c
S0743_B18_LINEAR_1	GREEN	No	0	R-42874	4	d
S0743_G9_LINEAR_1	GREEN	No	0	R-42874	5	a
S0743_G10_LINEAR_1	GREEN	No	0	R-42874	5	b
S0743_H9_LINEAR_1	GREEN	No	0	R-42874	5	c
S0743_H10_LINEAR_1	GREEN	No	0	R-42874	5	d
S0743_M1_LINEAR_1	GREEN	No	0	R-42874	6	a
S0743_M2_LINEAR_1	GREEN	No	0	R-42874	6	b
S0743_N2_LINEAR_1	GREEN	No	0	R-42874	6	d
S0742_P3_LINEAR_1	GREEN	Yes	1	R-42874	3	c
S0742_M23_LINEAR_1	GREEN	Yes	2	R-42469	3	a
S0742_C23_LINEAR_1	GREEN	No	2	R-42469	1	a
S0742_C24_LINEAR_1	GREEN	No	2	R-42469	1	b
S0742_D23_LINEAR_1	GREEN	No	2	R-42469	1	c
S0742_D24_LINEAR_1	GREEN	No	2	R-42469	1	d
S0742_I9_LINEAR_1	GREEN	No	2	R-42469	2	a
S0742_I10_LINEAR_1	GREEN	No	2	R-42469	2	b
S0742_J9_LINEAR_1	GREEN	No	2	R-42469	2	c
S0742_J10_LINEAR_1	GREEN	No	2	R-42469	2	d
S0742_M24_LINEAR_1	GREEN	No	2	R-42469	3	b
S0742_N23_LINEAR_1	GREEN	No	2	R-42469	3	c
S0742_N24_LINEAR_1	GREEN	No	2	R-42469	3	d
S0743_A11_LINEAR_1	GREEN	No	2	R-42469	4	a
S0743_A12_LINEAR_1	GREEN	No	2	R-42469	4	b
S0743_B11_LINEAR_1	GREEN	No	2	R-42469	4	c
S0743_B12_LINEAR_1	GREEN	No	2	R-42469	4	d
S0743_G7_LINEAR_1	GREEN	No	2	R-42469	5	a
S0743_G8_LINEAR_1	GREEN	No	2	R-42469	5	b
S0743_H7_LINEAR_1	GREEN	No	2	R-42469	5	c
S0743_H8_LINEAR_1	GREEN	No	2	R-42469	5	d
S0743_K23_LINEAR_1	GREEN	No	2	R-42469	6	a
S0743_K24_LINEAR_1	GREEN	No	2	R-42469	6	b
S0743_L23_LINEAR_1	GREEN	No	2	R-42469	6	c
S0743_L24_LINEAR_1	GREEN	No	2	R-42469	6	d
S0742_O3_LINEAR_1	GREEN	Yes	3	R-42874	3	a
S0742_D2_LINEAR_1	GREEN	Yes	4	LMG 11969	1	d
S0742_C1_LINEAR_1	GREEN	No	4	LMG 11969	1	a
S0742_C2_LINEAR_1	GREEN	No	4	LMG 11969	1	b
S0742_D1_LINEAR_1	GREEN	No	4	LMG 11969	1	c
S0742_G16_LINEAR_1	GREEN	No	4	LMG 11969	2	b
S0742_H15_LINEAR_1	GREEN	No	4	LMG 11969	2	c
S0742_H16_LINEAR_1	GREEN	No	4	LMG 11969	2	d
S0742_M5_LINEAR_1	GREEN	No	4	LMG 11969	3	a
S0742_N5_LINEAR_1	GREEN	No	4	LMG 11969	3	c
S0742_N6_LINEAR_1	GREEN	No	4	LMG 11969	3	d
S0742_L2_LINEAR_1	GREEN	Yes	5	R-47325	2	d
S0742_E9_LINEAR_1	GREEN	No	5	R-47325	1	a
S0742_E10_LINEAR_1	GREEN	No	5	R-47325	1	b
S0742_F9_LINEAR_1	GREEN	No	5	R-47325	1	c
S0742_F10_LINEAR_1	GREEN	No	5	R-47325	1	d
S0742_K1_LINEAR_1	GREEN	No	5	R-47325	2	a
S0742_K2_LINEAR_1	GREEN	No	5	R-47325	2	b
S0742_L1_LINEAR_1	GREEN	No	5	R-47325	2	c
S0742_O15_LINEAR_1	GREEN	No	5	R-47325	3	a
S0742_O16_LINEAR_1	GREEN	No	5	R-47325	3	b
S0742_P15_LINEAR_1	GREEN	No	5	R-47325	3	c
S0742_P16_LINEAR_1	GREEN	No	5	R-47325	3	d
S0743_I15_LINEAR_1	GREEN	No	5	LMG 11438	5	a
S0743_G17_LINEAR_1	GREEN	No	5	R-47325	5	a
S0743_G18_LINEAR_1	GREEN	No	5	R-47325	5	b
S0743_J15_LINEAR_1	GREEN	No	5	LMG 11438	5	c
S0743_H17_LINEAR_1	GREEN	No	5	R-47325	5	c
S0743_H18_LINEAR_1	GREEN	No	5	R-47325	5	d
S0743_N9_LINEAR_1	GREEN	No	5	R-47325	6	c
S0743_M10_LINEAR_1	GREEN	Yes	6	R-47325	6	b
S0743_C3_LINEAR_1	GREEN	No	6	R-47325	4	a
S0743_C4_LINEAR_1	GREEN	No	6	R-47325	4	b
S0743_D3_LINEAR_1	GREEN	No	6	R-47325	4	c
S0743_D4_LINEAR_1	GREEN	No	6	R-47325	4	d
S0743_M9_LINEAR_1	GREEN	No	6	R-47325	6	a
S0743_N10_LINEAR_1	GREEN	No	6	R-47325	6	d
S0743_I22_LINEAR_1	GREEN	Yes	7	LMG 11988	5	b
S0742_M7_LINEAR_1	GREEN	No	7	LMG 11988	3	a
S0742_M8_LINEAR_1	GREEN	No	7	LMG 11988	3	b
S0743_E10_LINEAR_1	GREEN	Yes	8	LMG 11993	4	b
S0742_C5_LINEAR_1	GREEN	No	8	LMG 11993	1	a
S0742_C6_LINEAR_1	GREEN	No	8	LMG 11993	1	b
S0742_D5_LINEAR_1	GREEN	No	8	LMG 11993	1	c
S0742_D6_LINEAR_1	GREEN	No	8	LMG 11993	1	d
S0742_G19_LINEAR_1	GREEN	No	8	LMG 11993	2	a
S0742_G20_LINEAR_1	GREEN	No	8	LMG 11993	2	b
S0742_H19_LINEAR_1	GREEN	No	8	LMG 11993	2	c
S0742_H20_LINEAR_1	GREEN	No	8	LMG 11993	2	d
S0742_M9_LINEAR_1	GREEN	No	8	LMG 11993	3	a
S0742_M10_LINEAR_1	GREEN	No	8	LMG 11993	3	b
S0742_N9_LINEAR_1	GREEN	No	8	LMG 11993	3	c
S0742_N10_LINEAR_1	GREEN	No	8	LMG 11993	3	d
S0743_E9_LINEAR_1	GREEN	No	8	LMG 11993	4	a
S0743_F9_LINEAR_1	GREEN	No	8	LMG 11993	4	c
S0743_F10_LINEAR_1	GREEN	No	8	LMG 11993	4	d
S0743_K1_LINEAR_1	GREEN	No	8	LMG 11993	5	a
S0743_K2_LINEAR_1	GREEN	No	8	LMG 11993	5	b
S0743_L1_LINEAR_1	GREEN	No	8	LMG 11993	5	c
S0743_L2_LINEAR_1	GREEN	No	8	LMG 11993	5	d
S0743_O17_LINEAR_1	GREEN	No	8	LMG 11993	6	a
S0743_O18_LINEAR_1	GREEN	No	8	LMG 11993	6	b
S0743_P17_LINEAR_1	GREEN	No	8	LMG 11993	6	c
S0743_P18_LINEAR_1	GREEN	No	8	LMG 11993	6	d
S0743_P9_LINEAR_1	GREEN	Yes	9	LMG 11495	6	c
S0742_A22_LINEAR_1	GREEN	No	9	LMG 11495	1	b
S0742_B21_LINEAR_1	GREEN	No	9	LMG 11495	1	c
S0742_B22_LINEAR_1	GREEN	No	9	LMG 11495	1	d
S0742_H13_LINEAR_1	GREEN	No	9	LMG 11495	2	c
S0742_H14_LINEAR_1	GREEN	No	9	LMG 11495	2	d
S0743_O9_LINEAR_1	GREEN	No	9	LMG 11495	6	a
S0743_O10_LINEAR_1	GREEN	No	9	LMG 11495	6	b
S0743_P10_LINEAR_1	GREEN	No	9	LMG 11495	6	d
S0743_O13_LINEAR_1	GREEN	Yes	10	LMG 11969	6	a
S0743_P13_LINEAR_1	GREEN	No	10	LMG 11969	6	c
S0743_E1_LINEAR_1	GREEN	Yes	11	LMG 11438	4	a
S0742_A19_LINEAR_1	GREEN	No	11	LMG 11438	1	a
S0742_B19_LINEAR_1	GREEN	No	11	LMG 11438	1	c
S0742_B20_LINEAR_1	GREEN	No	11	LMG 11438	1	d
S0742_G11_LINEAR_1	GREEN	No	11	LMG 11438	2	a
S0742_G12_LINEAR_1	GREEN	No	11	LMG 11438	2	b
S0742_H11_LINEAR_1	GREEN	No	11	LMG 11438	2	c
S0742_H12_LINEAR_1	GREEN	No	11	LMG 11438	2	d
S0742_N1_LINEAR_1	GREEN	No	11	LMG 11438	3	c
S0743_E2_LINEAR_1	GREEN	No	11	LMG 11438	4	b
S0743_F1_LINEAR_1	GREEN	No	11	LMG 11438	4	c
S0743_F2_LINEAR_1	GREEN	No	11	LMG 11438	4	d
S0743_I16_LINEAR_1	GREEN	No	11	LMG 11438	5	b
S0743_J16_LINEAR_1	GREEN	No	11	LMG 11438	5	d
S0743_M18_LINEAR_1	GREEN	Yes	12	LMG 6906T	6	b
S0742_A5_LINEAR_1	GREEN	No	12	LMG 6906T	1	a
S0742_A6_LINEAR_1	GREEN	No	12	LMG 6906T	1	b
S0742_B5_LINEAR_1	GREEN	No	12	LMG 6906T	1	c
S0742_B6_LINEAR_1	GREEN	No	12	LMG 6906T	1	d
S0742_E17_LINEAR_1	GREEN	No	12	LMG 6906T	2	a
S0742_E18_LINEAR_1	GREEN	No	12	LMG 6906T	2	b
S0742_F17_LINEAR_1	GREEN	No	12	LMG 6906T	2	c
S0742_F18_LINEAR_1	GREEN	No	12	LMG 6906T	2	d
S0742_K13_LINEAR_1	GREEN	No	12	LMG 6906T	3	a
S0742_K14_LINEAR_1	GREEN	No	12	LMG 6906T	3	b
S0742_L13_LINEAR_1	GREEN	No	12	LMG 6906T	3	c
S0742_L14_LINEAR_1	GREEN	No	12	LMG 6906T	3	d
S0743_C15_LINEAR_1	GREEN	No	12	LMG 6906T	4	a
S0743_C16_LINEAR_1	GREEN	No	12	LMG 6906T	4	b
S0743_D15_LINEAR_1	GREEN	No	12	LMG 6906T	4	c
S0743_D16_LINEAR_1	GREEN	No	12	LMG 6906T	4	d
S0743_I1_LINEAR_1	GREEN	No	12	LMG 6906T	5	a
S0743_I2_LINEAR_1	GREEN	No	12	LMG 6906T	5	b
S0743_J1_LINEAR_1	GREEN	No	12	LMG 6906T	5	c
S0743_J2_LINEAR_1	GREEN	No	12	LMG 6906T	5	d
S0743_M17_LINEAR_1	GREEN	No	12	LMG 6906T	6	a
S0743_N17_LINEAR_1	GREEN	No	12	LMG 6906T	6	c
S0743_N18_LINEAR_1	GREEN	No	12	LMG 6906T	6	d
S0742_J5_LINEAR_1	GREEN	Yes	13	R-33878	2	c
S0742_C19_LINEAR_1	GREEN	No	13	R-33878	1	a
S0742_C20_LINEAR_1	GREEN	No	13	R-33878	1	b
S0742_D19_LINEAR_1	GREEN	No	13	R-33878	1	c
S0742_D20_LINEAR_1	GREEN	No	13	R-33878	1	d
S0742_I5_LINEAR_1	GREEN	No	13	R-33878	2	a
S0742_I6_LINEAR_1	GREEN	No	13	R-33878	2	b
S0742_J6_LINEAR_1	GREEN	No	13	R-33878	2	d
S0742_M19_LINEAR_1	GREEN	No	13	R-33878	3	a
S0742_M20_LINEAR_1	GREEN	No	13	R-33878	3	b
S0742_N7_LINEAR_1	GREEN	No	13	LMG 11988	3	c
S0742_N19_LINEAR_1	GREEN	No	13	R-33878	3	c
S0742_N8_LINEAR_1	GREEN	No	13	LMG 11988	3	d
S0742_N20_LINEAR_1	GREEN	No	13	R-33878	3	d
S0743_A7_LINEAR_1	GREEN	No	13	R-33878	4	a
S0743_A8_LINEAR_1	GREEN	No	13	R-33878	4	b
S0743_B7_LINEAR_1	GREEN	No	13	R-33878	4	c
S0743_B8_LINEAR_1	GREEN	No	13	R-33878	4	d
S0743_E23_LINEAR_1	GREEN	No	13	R-33878	5	a
S0743_E24_LINEAR_1	GREEN	No	13	R-33878	5	b
S0743_F23_LINEAR_1	GREEN	No	13	R-33878	5	c
S0743_F24_LINEAR_1	GREEN	No	13	R-33878	5	d
S0743_K15_LINEAR_1	GREEN	No	13	R-33878	6	a
S0743_K16_LINEAR_1	GREEN	No	13	R-33878	6	b
S0743_L15_LINEAR_1	GREEN	No	13	R-33878	6	c
S0743_L16_LINEAR_1	GREEN	No	13	R-33878	6	d
S0743_O20_LINEAR_1	GREEN	No	13	R-33878	7	b
S0743_P20_LINEAR_1	GREEN	No	13	R-33878	7	d
S0742_N11_LINEAR_1	GREEN	Yes	14	LMG 11998	3	c
S0742_C11_LINEAR_1	GREEN	No	14	LMG 11998	1	a
S0742_C12_LINEAR_1	GREEN	No	14	LMG 11998	1	b
S0742_D11_LINEAR_1	GREEN	No	14	LMG 11998	1	c
S0742_D12_LINEAR_1	GREEN	No	14	LMG 11998	1	d
S0742_G21_LINEAR_1	GREEN	No	14	LMG 11998	2	a
S0742_G22_LINEAR_1	GREEN	No	14	LMG 11998	2	b
S0742_H21_LINEAR_1	GREEN	No	14	LMG 11998	2	c
S0742_H22_LINEAR_1	GREEN	No	14	LMG 11998	2	d
S0742_M11_LINEAR_1	GREEN	No	14	LMG 11998	3	a
S0742_M12_LINEAR_1	GREEN	No	14	LMG 11998	3	b
S0742_N12_LINEAR_1	GREEN	No	14	LMG 11998	3	d
S0743_E11_LINEAR_1	GREEN	No	14	LMG 11998	4	a
S0743_E12_LINEAR_1	GREEN	No	14	LMG 11998	4	b
S0743_F11_LINEAR_1	GREEN	No	14	LMG 11998	4	c
S0743_F12_LINEAR_1	GREEN	No	14	LMG 11998	4	d
S0743_K3_LINEAR_1	GREEN	No	14	LMG 11998	5	a
S0743_K4_LINEAR_1	GREEN	No	14	LMG 11998	5	b
S0743_L3_LINEAR_1	GREEN	No	14	LMG 11998	5	c
S0743_L4_LINEAR_1	GREEN	No	14	LMG 11998	5	d
S0743_I3_LINEAR_1	GREEN	Yes	15	LMG 7761	5	a
S0742_F24_LINEAR_1	GREEN	No	15	LMG 7761	2	d
S0743_C17_LINEAR_1	GREEN	No	15	LMG 7761	4	a
S0743_C18_LINEAR_1	GREEN	No	15	LMG 7761	4	b
S0743_D17_LINEAR_1	GREEN	No	15	LMG 7761	4	c
S0743_D18_LINEAR_1	GREEN	No	15	LMG 7761	4	d
S0743_I4_LINEAR_1	GREEN	No	15	LMG 7761	5	b
S0743_I20_LINEAR_1	GREEN	No	15	LMG 11969	5	b
S0743_J3_LINEAR_1	GREEN	No	15	LMG 7761	5	c
S0743_J4_LINEAR_1	GREEN	No	15	LMG 7761	5	d
S0743_M20_LINEAR_1	GREEN	No	15	LMG 7761	6	b
S0743_O14_LINEAR_1	GREEN	No	15	LMG 11969	6	b
S0743_N19_LINEAR_1	GREEN	No	15	LMG 7761	6	c
S0743_N20_LINEAR_1	GREEN	No	15	LMG 7761	6	d
S0742_D3_LINEAR_1	GREEN	Yes	16	LMG 11988	1	c
S0742_C3_LINEAR_1	GREEN	No	16	LMG 11988	1	a
S0742_C4_LINEAR_1	GREEN	No	16	LMG 11988	1	b
S0742_D4_LINEAR_1	GREEN	No	16	LMG 11988	1	d
S0742_G17_LINEAR_1	GREEN	No	16	LMG 11988	2	a
S0742_G18_LINEAR_1	GREEN	No	16	LMG 11988	2	b
S0742_H17_LINEAR_1	GREEN	No	16	LMG 11988	2	c
S0742_H18_LINEAR_1	GREEN	No	16	LMG 11988	2	d
S0743_E7_LINEAR_1	GREEN	No	16	LMG 11988	4	a
S0743_E8_LINEAR_1	GREEN	No	16	LMG 11988	4	b
S0743_F7_LINEAR_1	GREEN	No	16	LMG 11988	4	c
S0743_F8_LINEAR_1	GREEN	No	16	LMG 11988	4	d
S0743_I21_LINEAR_1	GREEN	No	16	LMG 11988	5	a
S0743_J21_LINEAR_1	GREEN	No	16	LMG 11988	5	c
S0743_J22_LINEAR_1	GREEN	No	16	LMG 11988	5	d
S0743_O15_LINEAR_1	GREEN	No	16	LMG 11988	6	a
S0743_O16_LINEAR_1	GREEN	No	16	LMG 11988	6	b
S0743_P15_LINEAR_1	GREEN	No	16	LMG 11988	6	c
S0743_P16_LINEAR_1	GREEN	No	16	LMG 11988	6	d
S0742_J3_LINEAR_1	GREEN	Yes	17	LMG 18022	2	c
S0742_C17_LINEAR_1	GREEN	No	17	LMG 18022	1	a
S0742_C18_LINEAR_1	GREEN	No	17	LMG 18022	1	b
S0742_D17_LINEAR_1	GREEN	No	17	LMG 18022	1	c
S0742_D18_LINEAR_1	GREEN	No	17	LMG 18022	1	d
S0742_I3_LINEAR_1	GREEN	No	17	LMG 18022	2	a
S0742_I4_LINEAR_1	GREEN	No	17	LMG 18022	2	b
S0742_J4_LINEAR_1	GREEN	No	17	LMG 18022	2	d
S0742_M17_LINEAR_1	GREEN	No	17	LMG 18022	3	a
S0742_N17_LINEAR_1	GREEN	No	17	LMG 18022	3	c
S0742_N18_LINEAR_1	GREEN	No	17	LMG 18022	3	d
S0743_K13_LINEAR_1	GREEN	No	17	LMG 18022	6	a
S0743_K14_LINEAR_1	GREEN	No	17	LMG 18022	6	b
S0743_L13_LINEAR_1	GREEN	No	17	LMG 18022	6	c
S0743_L14_LINEAR_1	GREEN	No	17	LMG 18022	6	d
S0743_A3_LINEAR_1	GREEN	Yes	18	LMG 16322	4	a
S0742_C15_LINEAR_1	GREEN	No	18	LMG 16322	1	a
S0742_C16_LINEAR_1	GREEN	No	18	LMG 16322	1	b
S0742_D15_LINEAR_1	GREEN	No	18	LMG 16322	1	c
S0742_D16_LINEAR_1	GREEN	No	18	LMG 16322	1	d
S0742_I1_LINEAR_1	GREEN	No	18	LMG 16322	2	a
S0742_J1_LINEAR_1	GREEN	No	18	LMG 16322	2	c
S0742_J2_LINEAR_1	GREEN	No	18	LMG 16322	2	d
S0742_M15_LINEAR_1	GREEN	No	18	LMG 16322	3	a
S0742_M16_LINEAR_1	GREEN	No	18	LMG 16322	3	b
S0742_N15_LINEAR_1	GREEN	No	18	LMG 16322	3	c
S0742_N16_LINEAR_1	GREEN	No	18	LMG 16322	3	d
S0743_A4_LINEAR_1	GREEN	No	18	LMG 16322	4	b
S0743_B3_LINEAR_1	GREEN	No	18	LMG 16322	4	c
S0743_B4_LINEAR_1	GREEN	No	18	LMG 16322	4	d
S0743_K11_LINEAR_1	GREEN	No	18	LMG 16322	6	a
S0743_K12_LINEAR_1	GREEN	No	18	LMG 16322	6	b
S0743_L11_LINEAR_1	GREEN	No	18	LMG 16322	6	c
S0743_L12_LINEAR_1	GREEN	No	18	LMG 16322	6	d
S0743_F4_LINEAR_1	GREEN	Yes	19	LMG 11495	4	d
S0742_N3_LINEAR_1	GREEN	No	19	LMG 11495	3	c
S0742_N4_LINEAR_1	GREEN	No	19	LMG 11495	3	d
S0743_E3_LINEAR_1	GREEN	No	19	LMG 11495	4	a
S0743_E4_LINEAR_1	GREEN	No	19	LMG 11495	4	b
S0743_N14_LINEAR_1	GREEN	Yes	20	R-49154	6	d
S0742_E13_LINEAR_1	GREEN	No	20	R-49154	1	a
S0742_A10_LINEAR_1	GREEN	No	20	LMG 11401	1	b
S0742_E14_LINEAR_1	GREEN	No	20	R-49154	1	b
S0742_F13_LINEAR_1	GREEN	No	20	R-49154	1	c
S0742_F14_LINEAR_1	GREEN	No	20	R-49154	1	d
S0742_K10_LINEAR_1	GREEN	No	20	R-49154	2	b
S0742_H5_LINEAR_1	GREEN	No	20	LMG 11401	2	c
S0742_H6_LINEAR_1	GREEN	No	20	LMG 11401	2	d
S0742_O20_LINEAR_1	GREEN	No	20	R-49154	3	b
S0742_P20_LINEAR_1	GREEN	No	20	R-49154	3	d
S0743_C11_LINEAR_1	GREEN	No	20	R-49154	4	a
S0743_C12_LINEAR_1	GREEN	No	20	R-49154	4	b
S0743_D11_LINEAR_1	GREEN	No	20	R-49154	4	c
S0743_D12_LINEAR_1	GREEN	No	20	R-49154	4	d
S0743_G21_LINEAR_1	GREEN	No	20	R-49154	5	a
S0743_G22_LINEAR_1	GREEN	No	20	R-49154	5	b
S0743_H21_LINEAR_1	GREEN	No	20	R-49154	5	c
S0743_H22_LINEAR_1	GREEN	No	20	R-49154	5	d
S0743_M13_LINEAR_1	GREEN	No	20	R-49154	6	a
S0743_M14_LINEAR_1	GREEN	No	20	R-49154	6	b
S0743_N13_LINEAR_1	GREEN	No	20	R-49154	6	c
S0743_K9_LINEAR_1	GREEN	Yes	21	LMG 12023	5	a
S0742_C13_LINEAR_1	GREEN	No	21	LMG 12023	1	a
S0742_C14_LINEAR_1	GREEN	No	21	LMG 12023	1	b
S0742_D13_LINEAR_1	GREEN	No	21	LMG 12023	1	c
S0742_D14_LINEAR_1	GREEN	No	21	LMG 12023	1	d
S0742_F16_LINEAR_1	GREEN	No	21	R-53271	1	d
S0742_G23_LINEAR_1	GREEN	No	21	LMG 12023	2	a
S0742_G24_LINEAR_1	GREEN	No	21	LMG 12023	2	b
S0742_K12_LINEAR_1	GREEN	No	21	R-53271	2	b
S0742_H23_LINEAR_1	GREEN	No	21	LMG 12023	2	c
S0742_H24_LINEAR_1	GREEN	No	21	LMG 12023	2	d
S0742_M13_LINEAR_1	GREEN	No	21	LMG 12023	3	a
S0742_M14_LINEAR_1	GREEN	No	21	LMG 12023	3	b
S0742_N13_LINEAR_1	GREEN	No	21	LMG 12023	3	c
S0742_N14_LINEAR_1	GREEN	No	21	LMG 12023	3	d
S0743_E13_LINEAR_1	GREEN	No	21	LMG 12023	4	a
S0743_E14_LINEAR_1	GREEN	No	21	LMG 12023	4	b
S0743_D14_LINEAR_1	GREEN	No	21	R-53271	4	d
S0743_G23_LINEAR_1	GREEN	No	21	R-53271	5	a
S0743_K10_LINEAR_1	GREEN	No	21	LMG 12023	5	b
S0743_G24_LINEAR_1	GREEN	No	21	R-53271	5	b
S0743_L9_LINEAR_1	GREEN	No	21	LMG 12023	5	c
S0743_L10_LINEAR_1	GREEN	No	21	LMG 12023	5	d
S0743_H24_LINEAR_1	GREEN	No	21	R-53271	5	d
S0743_P21_LINEAR_1	GREEN	No	21	LMG 12023	6	c
S0742_L10_LINEAR_1	GREEN	Yes	22	R-49154	2	d
S0742_A9_LINEAR_1	GREEN	No	22	LMG 11401	1	a
S0742_B9_LINEAR_1	GREEN	No	22	LMG 11401	1	c
S0742_B10_LINEAR_1	GREEN	No	22	LMG 11401	1	d
S0742_G5_LINEAR_1	GREEN	No	22	LMG 11401	2	a
S0742_K9_LINEAR_1	GREEN	No	22	R-49154	2	a
S0742_L9_LINEAR_1	GREEN	No	22	R-49154	2	c
S0742_O19_LINEAR_1	GREEN	No	22	R-49154	3	a
S0742_P19_LINEAR_1	GREEN	No	22	R-49154	3	c
S0743_I5_LINEAR_1	GREEN	No	22	LMG 11401	5	a
S0743_I6_LINEAR_1	GREEN	No	22	LMG 11401	5	b
S0743_J5_LINEAR_1	GREEN	No	22	LMG 11401	5	c
S0743_J6_LINEAR_1	GREEN	No	22	LMG 11401	5	d
S0743_E18_LINEAR_1	GREEN	Yes	23	LMG 18022	5	b
S0742_M18_LINEAR_1	GREEN	No	23	LMG 18022	3	b
S0743_A5_LINEAR_1	GREEN	No	23	LMG 18022	4	a
S0743_A6_LINEAR_1	GREEN	No	23	LMG 18022	4	b
S0743_B5_LINEAR_1	GREEN	No	23	LMG 18022	4	c
S0743_B6_LINEAR_1	GREEN	No	23	LMG 18022	4	d
S0743_E17_LINEAR_1	GREEN	No	23	LMG 18022	5	a
S0743_F17_LINEAR_1	GREEN	No	23	LMG 18022	5	c
S0743_F18_LINEAR_1	GREEN	No	23	LMG 18022	5	d
S0743_I7_LINEAR_1	GREEN	Yes	24	LMG 11434	5	a
S0742_A11_LINEAR_1	GREEN	No	24	LMG 11434	1	a
S0742_A12_LINEAR_1	GREEN	No	24	LMG 11434	1	b
S0742_B11_LINEAR_1	GREEN	No	24	LMG 11434	1	c
S0742_B12_LINEAR_1	GREEN	No	24	LMG 11434	1	d
S0742_G7_LINEAR_1	GREEN	No	24	LMG 11434	2	a
S0742_G8_LINEAR_1	GREEN	No	24	LMG 11434	2	b
S0742_H7_LINEAR_1	GREEN	No	24	LMG 11434	2	c
S0742_H8_LINEAR_1	GREEN	No	24	LMG 11434	2	d
S0742_K21_LINEAR_1	GREEN	No	24	LMG 11434	3	a
S0742_K22_LINEAR_1	GREEN	No	24	LMG 11434	3	b
S0742_L21_LINEAR_1	GREEN	No	24	LMG 11434	3	c
S0742_L22_LINEAR_1	GREEN	No	24	LMG 11434	3	d
S0743_C21_LINEAR_1	GREEN	No	24	LMG 11434	4	a
S0743_C22_LINEAR_1	GREEN	No	24	LMG 11434	4	b
S0743_D21_LINEAR_1	GREEN	No	24	LMG 11434	4	c
S0743_D22_LINEAR_1	GREEN	No	24	LMG 11434	4	d
S0743_I8_LINEAR_1	GREEN	No	24	LMG 11434	5	b
S0743_J7_LINEAR_1	GREEN	No	24	LMG 11434	5	c
S0743_J8_LINEAR_1	GREEN	No	24	LMG 11434	5	d
S0743_M23_LINEAR_1	GREEN	No	24	LMG 11434	6	a
S0743_M24_LINEAR_1	GREEN	No	24	LMG 11434	6	b
S0743_N23_LINEAR_1	GREEN	No	24	LMG 11434	6	c
S0743_N24_LINEAR_1	GREEN	No	24	LMG 11434	6	d
S0742_P7_LINEAR_1	GREEN	Yes	25	R-47272	3	c
S0742_E5_LINEAR_1	GREEN	No	25	R-47272	1	a
S0742_E6_LINEAR_1	GREEN	No	25	R-47272	1	b
S0742_F5_LINEAR_1	GREEN	No	25	R-47272	1	c
S0742_F6_LINEAR_1	GREEN	No	25	R-47272	1	d
S0742_I19_LINEAR_1	GREEN	No	25	R-47272	2	a
S0742_I20_LINEAR_1	GREEN	No	25	R-47272	2	b
S0742_J19_LINEAR_1	GREEN	No	25	R-47272	2	c
S0742_J20_LINEAR_1	GREEN	No	25	R-47272	2	d
S0742_O7_LINEAR_1	GREEN	No	25	R-47272	3	a
S0742_O8_LINEAR_1	GREEN	No	25	R-47272	3	b
S0742_P8_LINEAR_1	GREEN	No	25	R-47272	3	d
S0743_A21_LINEAR_1	GREEN	No	25	R-47272	4	a
S0743_A22_LINEAR_1	GREEN	No	25	R-47272	4	b
S0743_B21_LINEAR_1	GREEN	No	25	R-47272	4	c
S0743_B22_LINEAR_1	GREEN	No	25	R-47272	4	d
S0743_G13_LINEAR_1	GREEN	No	25	R-47272	5	a
S0743_G14_LINEAR_1	GREEN	No	25	R-47272	5	b
S0743_H13_LINEAR_1	GREEN	No	25	R-47272	5	c
S0743_H14_LINEAR_1	GREEN	No	25	R-47272	5	d
S0743_M5_LINEAR_1	GREEN	No	25	R-47272	6	a
S0743_M6_LINEAR_1	GREEN	No	25	R-47272	6	b
S0743_N5_LINEAR_1	GREEN	No	25	R-47272	6	c
S0743_N6_LINEAR_1	GREEN	No	25	R-47272	6	d
S0743_O21_LINEAR_1	GREEN	Yes	26	LMG 12023	6	a
S0743_C14_LINEAR_1	GREEN	No	26	R-53271	4	b
S0743_F13_LINEAR_1	GREEN	No	26	LMG 12023	4	c
S0743_D13_LINEAR_1	GREEN	No	26	R-53271	4	c
S0743_F14_LINEAR_1	GREEN	No	26	LMG 12023	4	d
S0743_H23_LINEAR_1	GREEN	No	26	R-53271	5	c
S0743_O22_LINEAR_1	GREEN	No	26	LMG 12023	6	b
S0743_P22_LINEAR_1	GREEN	No	26	LMG 12023	6	d
S0742_H10_LINEAR_1	GREEN	Yes	27	LMG 11437	2	d
S0742_A17_LINEAR_1	GREEN	No	27	LMG 11437	1	a
S0742_A18_LINEAR_1	GREEN	No	27	LMG 11437	1	b
S0742_B17_LINEAR_1	GREEN	No	27	LMG 11437	1	c
S0742_B18_LINEAR_1	GREEN	No	27	LMG 11437	1	d
S0742_G9_LINEAR_1	GREEN	No	27	LMG 11437	2	a
S0742_G10_LINEAR_1	GREEN	No	27	LMG 11437	2	b
S0742_H9_LINEAR_1	GREEN	No	27	LMG 11437	2	c
S0742_K23_LINEAR_1	GREEN	No	27	LMG 11437	3	a
S0742_K24_LINEAR_1	GREEN	No	27	LMG 11437	3	b
S0742_L23_LINEAR_1	GREEN	No	27	LMG 11437	3	c
S0742_L24_LINEAR_1	GREEN	No	27	LMG 11437	3	d
S0743_C23_LINEAR_1	GREEN	No	27	LMG 11437	4	a
S0743_C24_LINEAR_1	GREEN	No	27	LMG 11437	4	b
S0743_D23_LINEAR_1	GREEN	No	27	LMG 11437	4	c
S0743_D24_LINEAR_1	GREEN	No	27	LMG 11437	4	d
S0743_I9_LINEAR_1	GREEN	No	27	LMG 11437	5	a
S0743_I10_LINEAR_1	GREEN	No	27	LMG 11437	5	b
S0743_J9_LINEAR_1	GREEN	No	27	LMG 11437	5	c
S0743_J10_LINEAR_1	GREEN	No	27	LMG 11437	5	d
S0743_O5_LINEAR_1	GREEN	No	27	LMG 11437	6	a
S0743_O6_LINEAR_1	GREEN	No	27	LMG 11437	6	b
S0743_P5_LINEAR_1	GREEN	No	27	LMG 11437	6	c
S0743_P6_LINEAR_1	GREEN	No	27	LMG 11437	6	d
S0742_P18_LINEAR_1	GREEN	Yes	28	R-47349	3	d
S0742_E11_LINEAR_1	GREEN	No	28	R-47349	1	a
S0742_E12_LINEAR_1	GREEN	No	28	R-47349	1	b
S0742_F11_LINEAR_1	GREEN	No	28	R-47349	1	c
S0742_F12_LINEAR_1	GREEN	No	28	R-47349	1	d
S0742_K4_LINEAR_1	GREEN	No	28	R-47349	2	b
S0742_L3_LINEAR_1	GREEN	No	28	R-47349	2	c
S0742_L4_LINEAR_1	GREEN	No	28	R-47349	2	d
S0742_O17_LINEAR_1	GREEN	No	28	R-47349	3	a
S0742_O18_LINEAR_1	GREEN	No	28	R-47349	3	b
S0742_P17_LINEAR_1	GREEN	No	28	R-47349	3	c
S0742_P22_LINEAR_1	GREEN	Yes	29	R-53271	3	d
S0742_E15_LINEAR_1	GREEN	No	29	R-53271	1	a
S0742_E16_LINEAR_1	GREEN	No	29	R-53271	1	b
S0742_F15_LINEAR_1	GREEN	No	29	R-53271	1	c
S0742_K11_LINEAR_1	GREEN	No	29	R-53271	2	a
S0742_G6_LINEAR_1	GREEN	No	29	LMG 11401	2	b
S0742_L11_LINEAR_1	GREEN	No	29	R-53271	2	c
S0742_O21_LINEAR_1	GREEN	No	29	R-53271	3	a
S0742_O22_LINEAR_1	GREEN	No	29	R-53271	3	b
S0742_P21_LINEAR_1	GREEN	No	29	R-53271	3	c
S0743_C13_LINEAR_1	GREEN	No	29	R-53271	4	a
S0743_M15_LINEAR_1	GREEN	No	29	R-53271	6	a
S0743_M16_LINEAR_1	GREEN	No	29	R-53271	6	b
S0743_N15_LINEAR_1	GREEN	No	29	R-53271	6	c
S0743_N16_LINEAR_1	GREEN	No	29	R-53271	6	d
S0742_I21_LINEAR_1	GREEN	Yes	30	R-47313	2	a
S0742_E7_LINEAR_1	GREEN	No	30	R-47313	1	a
S0742_E8_LINEAR_1	GREEN	No	30	R-47313	1	b
S0742_F7_LINEAR_1	GREEN	No	30	R-47313	1	c
S0742_F8_LINEAR_1	GREEN	No	30	R-47313	1	d
S0742_I22_LINEAR_1	GREEN	No	30	R-47313	2	b
S0742_J21_LINEAR_1	GREEN	No	30	R-47313	2	c
S0742_J22_LINEAR_1	GREEN	No	30	R-47313	2	d
S0742_L12_LINEAR_1	GREEN	No	30	R-53271	2	d
S0742_O9_LINEAR_1	GREEN	No	30	R-47313	3	a
S0742_O10_LINEAR_1	GREEN	No	30	R-47313	3	b
S0742_P9_LINEAR_1	GREEN	No	30	R-47313	3	c
S0742_P10_LINEAR_1	GREEN	No	30	R-47313	3	d
S0743_C1_LINEAR_1	GREEN	No	30	R-47313	4	a
S0743_C2_LINEAR_1	GREEN	No	30	R-47313	4	b
S0743_D1_LINEAR_1	GREEN	No	30	R-47313	4	c
S0743_D2_LINEAR_1	GREEN	No	30	R-47313	4	d
S0743_G15_LINEAR_1	GREEN	No	30	R-47313	5	a
S0743_G16_LINEAR_1	GREEN	No	30	R-47313	5	b
S0743_H15_LINEAR_1	GREEN	No	30	R-47313	5	c
S0743_H16_LINEAR_1	GREEN	No	30	R-47313	5	d
S0743_M7_LINEAR_1	GREEN	No	30	R-47313	6	a
S0743_M8_LINEAR_1	GREEN	No	30	R-47313	6	b
S0743_N7_LINEAR_1	GREEN	No	30	R-47313	6	c
S0743_N8_LINEAR_1	GREEN	No	30	R-47313	6	d
S0742_N2_LINEAR_1	GREEN	Yes	31	LMG 11438	3	d
S0742_A20_LINEAR_1	GREEN	No	31	LMG 11438	1	b
S0742_M1_LINEAR_1	GREEN	No	31	LMG 11438	3	a
S0742_M2_LINEAR_1	GREEN	No	31	LMG 11438	3	b
S0742_D22_LINEAR_1	GREEN	Yes	32	R-34116	1	d
S0742_C21_LINEAR_1	GREEN	No	32	R-34116	1	a
S0742_C22_LINEAR_1	GREEN	No	32	R-34116	1	b
S0742_D21_LINEAR_1	GREEN	No	32	R-34116	1	c
S0742_I7_LINEAR_1	GREEN	No	32	R-34116	2	a
S0742_I8_LINEAR_1	GREEN	No	32	R-34116	2	b
S0742_J7_LINEAR_1	GREEN	No	32	R-34116	2	c
S0742_J8_LINEAR_1	GREEN	No	32	R-34116	2	d
S0742_M21_LINEAR_1	GREEN	No	32	R-34116	3	a
S0742_M22_LINEAR_1	GREEN	No	32	R-34116	3	b
S0742_N21_LINEAR_1	GREEN	No	32	R-34116	3	c
S0742_N22_LINEAR_1	GREEN	No	32	R-34116	3	d
S0743_A9_LINEAR_1	GREEN	No	32	R-34116	4	a
S0743_A10_LINEAR_1	GREEN	No	32	R-34116	4	b
S0743_B9_LINEAR_1	GREEN	No	32	R-34116	4	c
S0743_B10_LINEAR_1	GREEN	No	32	R-34116	4	d
S0743_G5_LINEAR_1	GREEN	No	32	R-34116	5	a
S0743_G6_LINEAR_1	GREEN	No	32	R-34116	5	b
S0743_H5_LINEAR_1	GREEN	No	32	R-34116	5	c
S0743_H6_LINEAR_1	GREEN	No	32	R-34116	5	d
S0743_K21_LINEAR_1	GREEN	No	32	R-34116	6	a
S0743_K22_LINEAR_1	GREEN	No	32	R-34116	6	b
S0743_L21_LINEAR_1	GREEN	No	32	R-34116	6	c
S0743_L22_LINEAR_1	GREEN	No	32	R-34116	6	d
S0742_M6_LINEAR_1	GREEN	Yes	33	LMG 11969	3	b
S0742_A7_LINEAR_1	GREEN	No	33	LMG 7761	1	a
S0742_A8_LINEAR_1	GREEN	No	33	LMG 7761	1	b
S0742_B7_LINEAR_1	GREEN	No	33	LMG 7761	1	c
S0742_B8_LINEAR_1	GREEN	No	33	LMG 7761	1	d
S0742_E23_LINEAR_1	GREEN	No	33	LMG 7761	2	a
S0742_G15_LINEAR_1	GREEN	No	33	LMG 11969	2	a
S0742_E24_LINEAR_1	GREEN	No	33	LMG 7761	2	b
S0742_F23_LINEAR_1	GREEN	No	33	LMG 7761	2	c
S0742_K15_LINEAR_1	GREEN	No	33	LMG 7761	3	a
S0742_K16_LINEAR_1	GREEN	No	33	LMG 7761	3	b
S0742_L15_LINEAR_1	GREEN	No	33	LMG 7761	3	c
S0742_L16_LINEAR_1	GREEN	No	33	LMG 7761	3	d
S0743_E5_LINEAR_1	GREEN	No	33	LMG 11969	4	a
S0743_E6_LINEAR_1	GREEN	No	33	LMG 11969	4	b
S0743_F5_LINEAR_1	GREEN	No	33	LMG 11969	4	c
S0743_F6_LINEAR_1	GREEN	No	33	LMG 11969	4	d
S0743_I19_LINEAR_1	GREEN	No	33	LMG 11969	5	a
S0743_J19_LINEAR_1	GREEN	No	33	LMG 11969	5	c
S0743_J20_LINEAR_1	GREEN	No	33	LMG 11969	5	d
S0743_P14_LINEAR_1	GREEN	No	33	LMG 11969	6	d
S0742_O5_LINEAR_1	GREEN	Yes	34	R-46486	3	a
S0742_E3_LINEAR_1	GREEN	No	34	R-46486	1	a
S0742_E4_LINEAR_1	GREEN	No	34	R-46486	1	b
S0742_F3_LINEAR_1	GREEN	No	34	R-46486	1	c
S0742_F4_LINEAR_1	GREEN	No	34	R-46486	1	d
S0742_O6_LINEAR_1	GREEN	No	34	R-46486	3	b
S0742_P5_LINEAR_1	GREEN	No	34	R-46486	3	c
S0742_P6_LINEAR_1	GREEN	No	34	R-46486	3	d
S0743_A19_LINEAR_1	GREEN	No	34	R-46486	4	a
S0743_A20_LINEAR_1	GREEN	No	34	R-46486	4	b
S0743_B19_LINEAR_1	GREEN	No	34	R-46486	4	c
S0743_B20_LINEAR_1	GREEN	No	34	R-46486	4	d
S0743_G11_LINEAR_1	GREEN	No	34	R-46486	5	a
S0743_G12_LINEAR_1	GREEN	No	34	R-46486	5	b
S0743_H11_LINEAR_1	GREEN	No	34	R-46486	5	c
S0743_H12_LINEAR_1	GREEN	No	34	R-46486	5	d
S0743_M3_LINEAR_1	GREEN	No	34	R-46486	6	a
S0743_M4_LINEAR_1	GREEN	No	34	R-46486	6	b
S0743_N3_LINEAR_1	GREEN	No	34	R-46486	6	c
S0743_N4_LINEAR_1	GREEN	No	34	R-46486	6	d

## Sheet: Supplementary Table 3
Supplementary Table 3: Results of the benchmark study for strains of the genus Burkholderia analyzed by SPeDE (from Dumolin et al., 2019)
Spectrum file	Quality	Reference	Reference number	OTU	Strain	Genus	Species	Subspecies
Z0010_RB_B06_1_D10_B	GREEN	Yes	14	148	R-69596	Burkholderia	cepacia
Z0010_LB_B10_1_D02_B	GREEN	No	14	148	R-69596	Burkholderia	cepacia
Z0010_RB_B07_1_D09_A	GREEN	No	14	148	R-69596	Burkholderia	cepacia
Z0010_RB_B05_1_D10_A	GREEN	No	14	148	R-69596	Burkholderia	cepacia
Z0010_LB_B06_1_D04_B	GREEN	No	14	148	R-69596	Burkholderia	cepacia
Z0010_LB_B07_1_D03_A	GREEN	No	14	148	R-69596	Burkholderia	cepacia
Z0010_LB_B08_1_D03_B	GREEN	No	14	148	R-69596	Burkholderia	cepacia
Z0010_RB_B03_1_D11_A	GREEN	No	14	148	R-69596	Burkholderia	cepacia
Z0010_LB_C06_2_C04_B	GREEN	No	14	148	R-69596	Burkholderia	cepacia
Z0010_LB_B12_1_D01_B	GREEN	No	14	148	R-69596	Burkholderia	cepacia
Z0010_LB_C04_2_C05_B	GREEN	No	14	148	R-69596	Burkholderia	cepacia
Z0010_LB_C02_2_C06_B	GREEN	No	14	148	R-69596	Burkholderia	cepacia
Z0010_LB_B02_1_D06_B	GREEN	No	14	148	R-69596	Burkholderia	cepacia
Z0010_RB_B01_1_D12_A	GREEN	No	14	148	R-69596	Burkholderia	cepacia
Z0010_LB_B11_1_D01_A	GREEN	No	14	148	R-69596	Burkholderia	cepacia
Z0010_RB_B10_1_D08_B	GREEN	No	14	148	R-69596	Burkholderia	cepacia
Z0010_LB_B05_1_D04_A	GREEN	No	14	148	R-69596	Burkholderia	cepacia
Z0010_RB_B12_1_D07_B	GREEN	No	14	148	R-69596	Burkholderia	cepacia
Z0010_RB_B11_1_D07_A	GREEN	No	14	148	R-69596	Burkholderia	cepacia
Z0010_RB_B08_1_D09_B	GREEN	No	14	148	R-69596	Burkholderia	cepacia
Z0010_LB_C05_2_C04_A	GREEN	No	14	148	R-69596	Burkholderia	cepacia
Z0010_RB_B04_1_D11_B	GREEN	No	14	148	R-69596	Burkholderia	cepacia
Z0010_LB_C03_2_C05_A	GREEN	No	14	148	R-69596	Burkholderia	cepacia
Z0010_LB_C07_2_C03_A	GREEN	No	14	148	R-69596	Burkholderia	cepacia
Z0010_RB_B09_1_D08_A	GREEN	No	14	148	R-69596	Burkholderia	cepacia
Z0010_RB_B02_1_D12_B	GREEN	No	14	148	R-69596	Burkholderia	cepacia
Z0010_LB_B03_1_D05_A	GREEN	No	14	148	R-69596	Burkholderia	cepacia
Z0010_LB_C01_2_C06_A	GREEN	No	14	148	R-69596	Burkholderia	cepacia
Z0010_LB_C08_2_C03_B	GREEN	No	14	148	R-69596	Burkholderia	cepacia
Z0010_LB_B04_1_D05_B	GREEN	No	14	148	R-69596	Burkholderia	cepacia
Z0010_RB_C01_2_C12_A	GREEN	No	14	148	R-69596	Burkholderia	cepacia
Z0010_LB_B09_1_D02_A	GREEN	Yes	15	148	R-69596	Burkholderia	cepacia
Z0010_RB_F01_1_B12_A	GREEN	Yes	29	143	R-69593	Burkholderia	vietnamiensis
Z0010_LB_F09_1_B02_A	GREEN	Yes	30	143	R-69593	Burkholderia	vietnamiensis
Z0010_LB_G03_2_A05_A	GREEN	No	30	143	R-69593	Burkholderia	vietnamiensis
Z0010_LB_F07_1_B03_A	GREEN	No	30	143	R-69593	Burkholderia	vietnamiensis
Z0010_LB_G10_2_A02_B	GREEN	No	30	143	R-69593	Burkholderia	vietnamiensis
Z0010_RB_E12_2_B07_B	GREEN	No	30	143	R-69593	Burkholderia	vietnamiensis
Z0010_LB_G05_2_A04_A	GREEN	No	30	143	R-69593	Burkholderia	vietnamiensis
Z0010_LB_G04_2_A05_B	GREEN	No	30	143	R-69593	Burkholderia	vietnamiensis
Z0010_LB_G06_2_A04_B	GREEN	No	30	143	R-69593	Burkholderia	vietnamiensis
Z0010_LB_G08_2_A03_B	GREEN	No	30	143	R-69593	Burkholderia	vietnamiensis
Z0010_RB_F09_1_B08_A	GREEN	No	30	143	R-69593	Burkholderia	vietnamiensis
Z0010_RB_E09_2_B08_A	GREEN	No	30	143	R-69593	Burkholderia	vietnamiensis
Z0010_RB_F08_1_B09_B	GREEN	No	30	143	R-69593	Burkholderia	vietnamiensis
Z0010_RB_F07_1_B09_A	GREEN	No	30	143	R-69593	Burkholderia	vietnamiensis
Z0010_RB_F02_1_B12_B	GREEN	No	30	143	R-69593	Burkholderia	vietnamiensis
Z0010_RB_E10_2_B08_B	GREEN	No	30	143	R-69593	Burkholderia	vietnamiensis
Z0010_RB_F04_1_B11_B	GREEN	No	30	143	R-69593	Burkholderia	vietnamiensis
Z0010_LB_F10_1_B02_B	GREEN	No	30	143	R-69593	Burkholderia	vietnamiensis
Z0010_RB_F06_1_B10_B	GREEN	No	30	143	R-69593	Burkholderia	vietnamiensis
Z0010_RB_F03_1_B11_A	GREEN	No	30	143	R-69593	Burkholderia	vietnamiensis
Z0010_RB_E11_2_B07_A	GREEN	No	30	143	R-69593	Burkholderia	vietnamiensis
Z0010_LB_G09_2_A02_A	GREEN	No	30	143	R-69593	Burkholderia	vietnamiensis
Z0010_RB_F05_1_B10_A	GREEN	No	30	143	R-69593	Burkholderia	vietnamiensis
Z0010_RB_F10_1_B08_B	GREEN	No	30	143	R-69593	Burkholderia	vietnamiensis
Z0010_LB_F11_1_B01_A	GREEN	No	30	143	R-69593	Burkholderia	vietnamiensis
Z0010_LB_F08_1_B03_B	GREEN	No	30	143	R-69593	Burkholderia	vietnamiensis
Z0010_LB_G02_2_A06_B	GREEN	No	30	143	R-69593	Burkholderia	vietnamiensis
Z0010_LB_G01_2_A06_A	GREEN	No	30	143	R-69593	Burkholderia	vietnamiensis
Z0010_LB_G11_2_A01_A	GREEN	No	30	143	R-69593	Burkholderia	vietnamiensis
Z0010_LB_G07_2_A03_A	GREEN	No	30	143	R-69593	Burkholderia	vietnamiensis
Z0010_LB_F12_1_B01_B	GREEN	No	30	143	R-69593	Burkholderia	vietnamiensis
Z0010_RB_E08_2_B09_B	GREEN	No	30	143	R-69593	Burkholderia	vietnamiensis
Z0016_RB_D10_1_C08_B	GREEN	Yes	56	46	LMG 22485	Burkholderia	lata
Z0016_LB_D10_1_C02_B	GREEN	No	56	46	LMG 22485	Burkholderia	lata
Z0016_RB_E03_2_B11_A	GREEN	No	56	46	LMG 22485	Burkholderia	lata
Z0016_RB_D04_1_C11_B	GREEN	Yes	57	46	LMG 22485	Burkholderia	lata
Z0016_LB_D09_1_C02_A	GREEN	No	57	46	LMG 22485	Burkholderia	lata
Z0016_RB_E02_2_B12_B	GREEN	No	57	46	LMG 22485	Burkholderia	lata
Z0016_LB_E05_2_B04_A	GREEN	No	57	46	LMG 22485	Burkholderia	lata
Z0016_RB_D12_1_C07_B	GREEN	No	57	46	LMG 22485	Burkholderia	lata
Z0016_RB_E07_2_B09_A	GREEN	No	57	46	LMG 22485	Burkholderia	lata
Z0016_RB_D07_1_C09_A	GREEN	No	57	46	LMG 22485	Burkholderia	lata
Z0016_LB_D07_1_C03_A	GREEN	No	57	46	LMG 22485	Burkholderia	lata
Z0016_RB_E08_2_B09_B	GREEN	No	57	46	LMG 22485	Burkholderia	lata
Z0016_LB_E07_2_B03_A	GREEN	No	57	46	LMG 22485	Burkholderia	lata
Z0016_LB_D11_1_C01_A	GREEN	No	57	46	LMG 22485	Burkholderia	lata
Z0016_RB_D08_1_C09_B	GREEN	No	57	46	LMG 22485	Burkholderia	lata
Z0016_RB_D05_1_C10_A	GREEN	No	57	46	LMG 22485	Burkholderia	lata
Z0016_LB_D12_1_C01_B	GREEN	No	57	46	LMG 22485	Burkholderia	lata
Z0016_LB_E02_2_B06_B	GREEN	No	57	46	LMG 22485	Burkholderia	lata
Z0016_RB_E01_2_B12_A	GREEN	No	57	46	LMG 22485	Burkholderia	lata
Z0016_LB_E03_2_B05_A	GREEN	No	57	46	LMG 22485	Burkholderia	lata
Z0016_RB_D06_1_C10_B	GREEN	No	57	46	LMG 22485	Burkholderia	lata
Z0016_LB_E04_2_B05_B	GREEN	No	57	46	LMG 22485	Burkholderia	lata
Z0016_LB_E06_2_B04_B	GREEN	No	57	46	LMG 22485	Burkholderia	lata
Z0016_LB_E01_2_B06_A	GREEN	No	57	46	LMG 22485	Burkholderia	lata
Z0016_RB_D11_1_C07_A	GREEN	No	57	46	LMG 22485	Burkholderia	lata
Z0016_RB_D09_1_C08_A	GREEN	No	57	46	LMG 22485	Burkholderia	lata
Z0016_LB_E09_2_B02_A	GREEN	No	57	46	LMG 22485	Burkholderia	lata
Z0016_LB_D08_1_C03_B	GREEN	No	57	46	LMG 22485	Burkholderia	lata
Z0016_RB_E05_2_B10_A	GREEN	No	57	46	LMG 22485	Burkholderia	lata
Z0016_LB_E08_2_B03_B	GREEN	No	57	46	LMG 22485	Burkholderia	lata
Z0016_RB_E04_2_B11_B	GREEN	No	57	46	LMG 22485	Burkholderia	lata
Z0016_RB_E06_2_B10_B	GREEN	No	57	46	LMG 22485	Burkholderia	lata
Z0011_LO_A05_1_E03_A	GREEN	Yes	68	147	R-68675	Burkholderia	cenocepacia	IIIA
Z0010_RB_A02_2_D12_B	GREEN	No	68	147	R-68806	Burkholderia	cenocepacia	IIIA
Z0010_RO_C08_1_F10_B	GREEN	No	68	147	R-68806	Burkholderia	cenocepacia	IIIA
Z0010_LB_A07_2_D03_A	GREEN	No	68	147	R-68806	Burkholderia	cenocepacia	IIIA
Z0010_LB_A05_2_D04_A	GREEN	No	68	147	R-68806	Burkholderia	cenocepacia	IIIA
Z0010_LB_H04_1_A05_B	GREEN	No	68	147	R-71085	Burkholderia	cenocepacia	IIIA
Z0010_RB_G08_2_A09_B	GREEN	No	68	147	R-71085	Burkholderia	cenocepacia	IIIA
Z0010_RB_H03_1_A11_A	GREEN	No	68	147	R-71085	Burkholderia	cenocepacia	IIIA
Z0010_LB_H05_1_A04_A	GREEN	No	68	147	R-71085	Burkholderia	cenocepacia	IIIA
Z0011_RB_H06_1_A10_B	GREEN	No	68	147	R-68675	Burkholderia	cenocepacia	IIIA
Z0011_LO_A07_1_E04_A	GREEN	No	68	147	R-68675	Burkholderia	cenocepacia	IIIA
Z0011_LO_B03_2_E02_A	GREEN	No	68	147	R-68675	Burkholderia	cenocepacia	IIIA
Z0011_LO_A03_1_E02_A	GREEN	Yes	69	146	R-68599	Burkholderia	cenocepacia	IIIB
Z0011_LB_C04_2_C05_B	GREEN	No	69	145	R-67259	Burkholderia	cenocepacia	IIIB
Z0011_LB_G10_2_A02_B	GREEN	Yes	70	146	R-68591	Burkholderia	cenocepacia	IIIB
Z0010_RO_C05_1_F09_A	GREEN	No	70	147	R-68806	Burkholderia	cenocepacia	IIIA
Z0010_LO_D04_2_F02_B	GREEN	No	70	147	R-68806	Burkholderia	cenocepacia	IIIA
Z0010_LB_A08_2_D03_B	GREEN	No	70	147	R-68806	Burkholderia	cenocepacia	IIIA
Z0010_LB_A01_2_D06_A	GREEN	No	70	147	R-68806	Burkholderia	cenocepacia	IIIA
Z0010_RB_A06_2_D10_B	GREEN	No	70	147	R-68806	Burkholderia	cenocepacia	IIIA
Z0010_LB_A02_2_D06_B	GREEN	No	70	147	R-68806	Burkholderia	cenocepacia	IIIA
Z0011_RB_D07_1_C09_A	GREEN	No	70	145	R-67581	Burkholderia	cenocepacia	IIIB
Z0011_RB_C11_2_C07_A	GREEN	No	70	145	R-67581	Burkholderia	cenocepacia	IIIB
Z0011_RB_D09_1_C08_A	GREEN	No	70	145	R-67581	Burkholderia	cenocepacia	IIIB
Z0011_LB_F06_1_B04_B	GREEN	No	70	145	R-67581	Burkholderia	cenocepacia	IIIB
Z0011_LB_F05_1_B04_A	GREEN	No	70	145	R-67581	Burkholderia	cenocepacia	IIIB
Z0011_LB_E07_2_B03_A	GREEN	No	70	145	R-67581	Burkholderia	cenocepacia	IIIB
Z0011_LB_F10_1_B02_B	GREEN	No	70	145	R-67581	Burkholderia	cenocepacia	IIIB
Z0011_RB_D01_1_C12_A	GREEN	No	70	145	R-67581	Burkholderia	cenocepacia	IIIB
Z0011_LB_F04_1_B05_B	GREEN	No	70	145	R-67581	Burkholderia	cenocepacia	IIIB
Z0011_RB_C07_2_C09_A	GREEN	No	70	145	R-67581	Burkholderia	cenocepacia	IIIB
Z0011_LB_E09_2_B02_A	GREEN	No	70	145	R-67581	Burkholderia	cenocepacia	IIIB
Z0011_LB_F09_1_B02_A	GREEN	No	70	145	R-67581	Burkholderia	cenocepacia	IIIB
Z0011_LB_E11_2_B01_A	GREEN	No	70	145	R-67581	Burkholderia	cenocepacia	IIIB
Z0011_LB_F08_1_B03_B	GREEN	No	70	145	R-67581	Burkholderia	cenocepacia	IIIB
Z0011_LB_E10_2_B02_B	GREEN	No	70	145	R-67581	Burkholderia	cenocepacia	IIIB
Z0011_RB_D08_1_C09_B	GREEN	No	70	145	R-67581	Burkholderia	cenocepacia	IIIB
Z0011_RB_D05_1_C10_A	GREEN	No	70	145	R-67581	Burkholderia	cenocepacia	IIIB
Z0011_RB_D06_1_C10_B	GREEN	No	70	145	R-67581	Burkholderia	cenocepacia	IIIB
Z0011_RB_D03_1_C11_A	GREEN	No	70	145	R-67581	Burkholderia	cenocepacia	IIIB
Z0011_RB_C12_2_C07_B	GREEN	No	70	145	R-67581	Burkholderia	cenocepacia	IIIB
Z0011_RB_C09_2_C08_A	GREEN	No	70	145	R-67581	Burkholderia	cenocepacia	IIIB
Z0011_LB_E12_2_B01_B	GREEN	No	70	145	R-67581	Burkholderia	cenocepacia	IIIB
Z0011_RB_D10_1_C08_B	GREEN	No	70	145	R-67581	Burkholderia	cenocepacia	IIIB
Z0011_LB_F07_1_B03_A	GREEN	No	70	145	R-67581	Burkholderia	cenocepacia	IIIB
Z0011_RB_C10_2_C08_B	GREEN	No	70	145	R-67581	Burkholderia	cenocepacia	IIIB
Z0011_RB_D02_1_C12_B	GREEN	No	70	145	R-67581	Burkholderia	cenocepacia	IIIB
Z0011_RB_C08_2_C09_B	GREEN	No	70	145	R-67581	Burkholderia	cenocepacia	IIIB
Z0010_RB_G09_2_A08_A	GREEN	No	70	147	R-71085	Burkholderia	cenocepacia	IIIA
Z0010_RB_H04_1_A11_B	GREEN	No	70	147	R-71085	Burkholderia	cenocepacia	IIIA
Z0010_RB_G10_2_A08_B	GREEN	No	70	147	R-71085	Burkholderia	cenocepacia	IIIA
Z0010_LO_A01_1_E01_A	GREEN	No	70	147	R-71085	Burkholderia	cenocepacia	IIIA
Z0010_LB_H02_1_A06_B	GREEN	No	70	147	R-71085	Burkholderia	cenocepacia	IIIA
Z0010_RB_G03_2_A11_A	GREEN	No	70	147	R-71085	Burkholderia	cenocepacia	IIIA
Z0011_RB_G09_2_A08_A	GREEN	No	70	147	R-68675	Burkholderia	cenocepacia	IIIA
Z0011_LO_A06_1_E03_B	GREEN	No	70	147	R-68675	Burkholderia	cenocepacia	IIIA
Z0011_RB_H01_1_A12_A	GREEN	No	70	147	R-68675	Burkholderia	cenocepacia	IIIA
Z0011_LO_A09_1_E05_A	GREEN	No	70	147	R-68675	Burkholderia	cenocepacia	IIIA
Z0011_RB_G12_2_A07_B	GREEN	No	70	147	R-68675	Burkholderia	cenocepacia	IIIA
Z0011_LO_A12_1_E06_B	GREEN	No	70	147	R-68675	Burkholderia	cenocepacia	IIIA
Z0011_LO_B05_2_E03_A	GREEN	No	70	147	R-68675	Burkholderia	cenocepacia	IIIA
Z0011_LO_A08_1_E04_B	GREEN	No	70	147	R-68675	Burkholderia	cenocepacia	IIIA
Z0011_LO_A11_1_E06_A	GREEN	No	70	147	R-68675	Burkholderia	cenocepacia	IIIA
Z0011_RB_H03_1_A11_A	GREEN	No	70	147	R-68675	Burkholderia	cenocepacia	IIIA
Z0011_RB_H08_1_A09_B	GREEN	No	70	147	R-68675	Burkholderia	cenocepacia	IIIA
Z0011_LO_B04_2_E02_B	GREEN	No	70	147	R-68675	Burkholderia	cenocepacia	IIIA
Z0011_LO_B06_2_E03_B	GREEN	No	70	147	R-68675	Burkholderia	cenocepacia	IIIA
Z0011_LO_A10_1_E05_B	GREEN	No	70	147	R-68675	Burkholderia	cenocepacia	IIIA
Z0010_RB_E06_2_B10_B	GREEN	No	70	147	R-71051	Burkholderia	cenocepacia	IIIA
Z0011_LB_B10_1_D02_B	GREEN	No	70	145	R-67259	Burkholderia	cenocepacia	IIIB
Z0011_LB_C05_2_C04_A	GREEN	No	70	145	R-67259	Burkholderia	cenocepacia	IIIB
Z0011_RB_A10_2_D08_B	GREEN	No	70	145	R-67259	Burkholderia	cenocepacia	IIIB
Z0011_LB_C08_2_C03_B	GREEN	No	70	145	R-67259	Burkholderia	cenocepacia	IIIB
Z0011_LB_C06_2_C04_B	GREEN	No	70	145	R-67259	Burkholderia	cenocepacia	IIIB
Z0011_RB_A04_2_D11_B	GREEN	No	70	145	R-67259	Burkholderia	cenocepacia	IIIB
Z0011_LB_C03_2_C05_A	GREEN	No	70	145	R-67259	Burkholderia	cenocepacia	IIIB
Z0011_LB_C07_2_C03_A	GREEN	No	70	145	R-67259	Burkholderia	cenocepacia	IIIB
Z0011_LB_B08_1_D03_B	GREEN	No	70	145	R-67259	Burkholderia	cenocepacia	IIIB
Z0011_RB_B03_1_D11_A	GREEN	No	70	145	R-67259	Burkholderia	cenocepacia	IIIB
Z0011_LB_B11_1_D01_A	GREEN	No	70	145	R-67259	Burkholderia	cenocepacia	IIIB
Z0011_RB_A11_2_D07_A	GREEN	No	70	145	R-67259	Burkholderia	cenocepacia	IIIB
Z0011_RB_A05_2_D10_A	GREEN	No	70	145	R-67259	Burkholderia	cenocepacia	IIIB
Z0011_RB_A12_2_D07_B	GREEN	No	70	145	R-67259	Burkholderia	cenocepacia	IIIB
Z0011_LB_C10_2_C02_B	GREEN	No	70	145	R-67259	Burkholderia	cenocepacia	IIIB
Z0011_LB_B06_1_D04_B	GREEN	No	70	145	R-67259	Burkholderia	cenocepacia	IIIB
Z0011_LB_B09_1_D02_A	GREEN	No	70	145	R-67259	Burkholderia	cenocepacia	IIIB
Z0011_LB_B07_1_D03_A	GREEN	No	70	145	R-67259	Burkholderia	cenocepacia	IIIB
Z0011_RB_A06_2_D10_B	GREEN	No	70	145	R-67259	Burkholderia	cenocepacia	IIIB
Z0011_RB_B04_1_D11_B	GREEN	No	70	145	R-67259	Burkholderia	cenocepacia	IIIB
Z0011_RB_B02_1_D12_B	GREEN	No	70	145	R-67259	Burkholderia	cenocepacia	IIIB
Z0011_LB_C09_2_C02_A	GREEN	No	70	145	R-67259	Burkholderia	cenocepacia	IIIB
Z0011_RB_B01_1_D12_A	GREEN	No	70	145	R-67259	Burkholderia	cenocepacia	IIIB
Z0011_LB_C12_2_C01_B	GREEN	No	70	145	R-67259	Burkholderia	cenocepacia	IIIB
Z0011_LB_C11_2_C01_A	GREEN	No	70	145	R-67259	Burkholderia	cenocepacia	IIIB
Z0011_LB_B12_1_D01_B	GREEN	No	70	145	R-67259	Burkholderia	cenocepacia	IIIB
Z0011_RB_A08_2_D09_B	GREEN	No	70	145	R-67259	Burkholderia	cenocepacia	IIIB
Z0011_LB_C02_2_C06_B	GREEN	No	70	145	R-67259	Burkholderia	cenocepacia	IIIB
Z0011_RB_A07_2_D09_A	GREEN	No	70	145	R-67259	Burkholderia	cenocepacia	IIIB
Z0011_LB_C01_2_C06_A	GREEN	No	70	145	R-67259	Burkholderia	cenocepacia	IIIB
Z0011_LB_H12_1_A01_B	GREEN	No	70	146	R-68599	Burkholderia	cenocepacia	IIIB
Z0011_RB_F06_1_B10_B	GREEN	No	70	146	R-68599	Burkholderia	cenocepacia	IIIB
Z0011_RB_G01_2_A12_A	GREEN	No	70	146	R-68599	Burkholderia	cenocepacia	IIIB
Z0011_LB_H10_1_A02_B	GREEN	No	70	146	R-68599	Burkholderia	cenocepacia	IIIB
Z0011_LB_H01_1_A06_A	GREEN	No	70	146	R-68599	Burkholderia	cenocepacia	IIIB
Z0011_RB_F05_1_B10_A	GREEN	No	70	146	R-68599	Burkholderia	cenocepacia	IIIB
Z0011_RB_F07_1_B09_A	GREEN	No	70	146	R-68599	Burkholderia	cenocepacia	IIIB
Z0011_LB_H05_1_A04_A	GREEN	No	70	146	R-68599	Burkholderia	cenocepacia	IIIB
Z0011_LO_A02_1_E01_B	GREEN	No	70	146	R-68599	Burkholderia	cenocepacia	IIIB
Z0011_LO_A04_1_E02_B	GREEN	No	70	146	R-68599	Burkholderia	cenocepacia	IIIB
Z0011_LB_H07_1_A03_A	GREEN	No	70	146	R-68599	Burkholderia	cenocepacia	IIIB
Z0011_RB_F10_1_B08_B	GREEN	No	70	146	R-68599	Burkholderia	cenocepacia	IIIB
Z0011_RB_F09_1_B08_A	GREEN	No	70	146	R-68599	Burkholderia	cenocepacia	IIIB
Z0011_LB_H04_1_A05_B	GREEN	No	70	146	R-68599	Burkholderia	cenocepacia	IIIB
Z0011_RB_F12_1_B07_B	GREEN	No	70	146	R-68599	Burkholderia	cenocepacia	IIIB
Z0011_LB_H02_1_A06_B	GREEN	No	70	146	R-68599	Burkholderia	cenocepacia	IIIB
Z0011_RB_F08_1_B09_B	GREEN	No	70	146	R-68599	Burkholderia	cenocepacia	IIIB
Z0011_RB_G04_2_A11_B	GREEN	No	70	146	R-68599	Burkholderia	cenocepacia	IIIB
Z0011_LB_H06_1_A04_B	GREEN	No	70	146	R-68599	Burkholderia	cenocepacia	IIIB
Z0011_LB_H03_1_A05_A	GREEN	No	70	146	R-68599	Burkholderia	cenocepacia	IIIB
Z0011_RB_G03_2_A11_A	GREEN	No	70	146	R-68599	Burkholderia	cenocepacia	IIIB
Z0011_RB_F11_1_B07_A	GREEN	No	70	146	R-68599	Burkholderia	cenocepacia	IIIB
Z0011_RB_G02_2_A12_B	GREEN	No	70	146	R-68599	Burkholderia	cenocepacia	IIIB
Z0011_RB_G06_2_A10_B	GREEN	No	70	146	R-68599	Burkholderia	cenocepacia	IIIB
Z0011_LO_A01_1_E01_A	GREEN	No	70	146	R-68599	Burkholderia	cenocepacia	IIIB
Z0011_LB_H08_1_A03_B	GREEN	No	70	146	R-68599	Burkholderia	cenocepacia	IIIB
Z0011_LB_H11_1_A01_A	GREEN	No	70	146	R-68599	Burkholderia	cenocepacia	IIIB
Z0011_RB_G05_2_A10_A	GREEN	No	70	146	R-68599	Burkholderia	cenocepacia	IIIB
Z0011_LB_G07_2_A03_A	GREEN	No	70	146	R-68591	Burkholderia	cenocepacia	IIIB
Z0011_RB_F04_1_B11_B	GREEN	No	70	146	R-68591	Burkholderia	cenocepacia	IIIB
Z0011_LB_G08_2_A03_B	GREEN	No	70	146	R-68591	Burkholderia	cenocepacia	IIIB
Z0011_RB_E05_2_B10_A	GREEN	No	70	146	R-68591	Burkholderia	cenocepacia	IIIB
Z0011_RB_E04_2_B11_B	GREEN	No	70	146	R-68591	Burkholderia	cenocepacia	IIIB
Z0011_RB_E07_2_B09_A	GREEN	No	70	146	R-68591	Burkholderia	cenocepacia	IIIB
Z0011_LB_G03_2_A05_A	GREEN	No	70	146	R-68591	Burkholderia	cenocepacia	IIIB
Z0011_RB_E06_2_B10_B	GREEN	No	70	146	R-68591	Burkholderia	cenocepacia	IIIB
Z0011_RB_E12_2_B07_B	GREEN	No	70	146	R-68591	Burkholderia	cenocepacia	IIIB
Z0011_RB_E11_2_B07_A	GREEN	No	70	146	R-68591	Burkholderia	cenocepacia	IIIB
Z0011_LB_G01_2_A06_A	GREEN	No	70	146	R-68591	Burkholderia	cenocepacia	IIIB
Z0011_RB_F02_1_B12_B	GREEN	No	70	146	R-68591	Burkholderia	cenocepacia	IIIB
Z0011_LB_G11_2_A01_A	GREEN	No	70	146	R-68591	Burkholderia	cenocepacia	IIIB
Z0011_RB_E09_2_B08_A	GREEN	No	70	146	R-68591	Burkholderia	cenocepacia	IIIB
Z0011_LB_F11_1_B01_A	GREEN	No	70	146	R-68591	Burkholderia	cenocepacia	IIIB
Z0011_LB_G09_2_A02_A	GREEN	No	70	146	R-68591	Burkholderia	cenocepacia	IIIB
Z0011_LB_F12_1_B01_B	GREEN	No	70	146	R-68591	Burkholderia	cenocepacia	IIIB
Z0011_RB_F01_1_B12_A	GREEN	No	70	146	R-68591	Burkholderia	cenocepacia	IIIB
Z0011_RB_E03_2_B11_A	GREEN	No	70	146	R-68591	Burkholderia	cenocepacia	IIIB
Z0011_LB_G04_2_A05_B	GREEN	No	70	146	R-68591	Burkholderia	cenocepacia	IIIB
Z0011_RB_E08_2_B09_B	GREEN	No	70	146	R-68591	Burkholderia	cenocepacia	IIIB
Z0011_RB_D11_1_C07_A	GREEN	No	70	146	R-68591	Burkholderia	cenocepacia	IIIB
Z0011_LB_G05_2_A04_A	GREEN	No	70	146	R-68591	Burkholderia	cenocepacia	IIIB
Z0011_RB_E02_2_B12_B	GREEN	No	70	146	R-68591	Burkholderia	cenocepacia	IIIB
Z0011_LB_G02_2_A06_B	GREEN	No	70	146	R-68591	Burkholderia	cenocepacia	IIIB
Z0011_RB_E10_2_B08_B	GREEN	No	70	146	R-68591	Burkholderia	cenocepacia	IIIB
Z0011_RB_F03_1_B11_A	GREEN	No	70	146	R-68591	Burkholderia	cenocepacia	IIIB
Z0011_LB_G06_2_A04_B	GREEN	No	70	146	R-68591	Burkholderia	cenocepacia	IIIB
Z0011_RB_D12_1_C07_B	GREEN	No	70	146	R-68591	Burkholderia	cenocepacia	IIIB
Z0011_RB_E01_2_B12_A	GREEN	No	70	146	R-68591	Burkholderia	cenocepacia	IIIB
Z0011_LB_G12_2_A01_B	GREEN	No	70	146	R-68591	Burkholderia	cenocepacia	IIIB
Z0011_RB_H05_1_A10_A	GREEN	Yes	71	147	R-68675	Burkholderia	cenocepacia	IIIA
Z0011_RB_G11_2_A07_A	GREEN	No	71	147	R-68675	Burkholderia	cenocepacia	IIIA
Z0011_LO_B02_2_E01_B	GREEN	No	71	147	R-68675	Burkholderia	cenocepacia	IIIA
Z0011_LO_B01_2_E01_A	GREEN	No	71	147	R-68675	Burkholderia	cenocepacia	IIIA
Z0010_LB_H01_1_A06_A	GREEN	Yes	72	147	R-71085	Burkholderia	cenocepacia	IIIA
Z0010_RO_C06_1_F09_B	GREEN	No	72	147	R-68806	Burkholderia	cenocepacia	IIIA
Z0010_RO_C10_1_F11_B	GREEN	No	72	147	R-68806	Burkholderia	cenocepacia	IIIA
Z0010_RB_A07_2_D09_A	GREEN	No	72	147	R-68806	Burkholderia	cenocepacia	IIIA
Z0011_RB_H10_1_A08_B	GREEN	No	72	147	R-68675	Burkholderia	cenocepacia	IIIA
Z0011_RB_H07_1_A09_A	GREEN	No	72	147	R-68675	Burkholderia	cenocepacia	IIIA
Z0011_RB_H04_1_A11_B	GREEN	No	72	147	R-68675	Burkholderia	cenocepacia	IIIA
Z0011_RB_H09_1_A08_A	GREEN	No	72	147	R-68675	Burkholderia	cenocepacia	IIIA
Z0011_RB_G10_2_A08_B	GREEN	No	72	147	R-68675	Burkholderia	cenocepacia	IIIA
Z0010_RB_G04_2_A11_B	GREEN	No	72	147	R-71085	Burkholderia	cenocepacia	IIIA
Z0010_RB_F12_1_B07_B	GREEN	No	72	147	R-71085	Burkholderia	cenocepacia	IIIA
Z0010_RB_G02_2_A12_B	GREEN	No	72	147	R-71085	Burkholderia	cenocepacia	IIIA
Z0010_RB_D11_1_C07_A	GREEN	Yes	73	147	R-71051	Burkholderia	cenocepacia	IIIA
Z0010_LB_A12_2_D01_B	GREEN	No	73	147	R-68806	Burkholderia	cenocepacia	IIIA
Z0010_RB_A11_2_D07_A	GREEN	No	73	147	R-68806	Burkholderia	cenocepacia	IIIA
Z0010_LB_B01_1_D06_A	GREEN	No	73	147	R-68806	Burkholderia	cenocepacia	IIIA
Z0010_LO_D06_2_F03_B	GREEN	No	73	147	R-68806	Burkholderia	cenocepacia	IIIA
Z0010_RB_A10_2_D08_B	GREEN	No	73	147	R-68806	Burkholderia	cenocepacia	IIIA
Z0010_RB_A04_2_D11_B	GREEN	No	73	147	R-68806	Burkholderia	cenocepacia	IIIA
Z0010_RB_A03_2_D11_A	GREEN	No	73	147	R-68806	Burkholderia	cenocepacia	IIIA
Z0010_RB_A12_2_D07_B	GREEN	No	73	147	R-68806	Burkholderia	cenocepacia	IIIA
Z0010_LB_A10_2_D02_B	GREEN	No	73	147	R-68806	Burkholderia	cenocepacia	IIIA
Z0010_RB_A08_2_D09_B	GREEN	No	73	147	R-68806	Burkholderia	cenocepacia	IIIA
Z0010_LB_A09_2_D02_A	GREEN	No	73	147	R-68806	Burkholderia	cenocepacia	IIIA
Z0010_LB_A11_2_D01_A	GREEN	No	73	147	R-68806	Burkholderia	cenocepacia	IIIA
Z0010_RO_C12_1_F12_B	GREEN	No	73	147	R-68806	Burkholderia	cenocepacia	IIIA
Z0010_RB_A05_2_D10_A	GREEN	No	73	147	R-68806	Burkholderia	cenocepacia	IIIA
Z0010_RB_A09_2_D08_A	GREEN	No	73	147	R-68806	Burkholderia	cenocepacia	IIIA
Z0010_LO_D01_2_F01_A	GREEN	No	73	147	R-68806	Burkholderia	cenocepacia	IIIA
Z0010_LB_A06_2_D04_B	GREEN	No	73	147	R-68806	Burkholderia	cenocepacia	IIIA
Z0010_LB_A03_2_D05_A	GREEN	No	73	147	R-68806	Burkholderia	cenocepacia	IIIA
Z0010_LB_A04_2_D05_B	GREEN	No	73	147	R-68806	Burkholderia	cenocepacia	IIIA
Z0010_RB_G11_2_A07_A	GREEN	No	73	147	R-71085	Burkholderia	cenocepacia	IIIA
Z0010_LB_H10_1_A02_B	GREEN	No	73	147	R-71085	Burkholderia	cenocepacia	IIIA
Z0010_LB_H03_1_A05_A	GREEN	No	73	147	R-71085	Burkholderia	cenocepacia	IIIA
Z0010_LB_G12_2_A01_B	GREEN	No	73	147	R-71085	Burkholderia	cenocepacia	IIIA
Z0010_RB_H02_1_A12_B	GREEN	No	73	147	R-71085	Burkholderia	cenocepacia	IIIA
Z0010_LB_H12_1_A01_B	GREEN	No	73	147	R-71085	Burkholderia	cenocepacia	IIIA
Z0010_RB_G05_2_A10_A	GREEN	No	73	147	R-71085	Burkholderia	cenocepacia	IIIA
Z0010_LB_H07_1_A03_A	GREEN	No	73	147	R-71085	Burkholderia	cenocepacia	IIIA
Z0010_RB_F11_1_B07_A	GREEN	No	73	147	R-71085	Burkholderia	cenocepacia	IIIA
Z0010_LB_H11_1_A01_A	GREEN	No	73	147	R-71085	Burkholderia	cenocepacia	IIIA
Z0010_LB_H09_1_A02_A	GREEN	No	73	147	R-71085	Burkholderia	cenocepacia	IIIA
Z0010_RB_G01_2_A12_A	GREEN	No	73	147	R-71085	Burkholderia	cenocepacia	IIIA
Z0010_RB_G07_2_A09_A	GREEN	No	73	147	R-71085	Burkholderia	cenocepacia	IIIA
Z0010_RB_G12_2_A07_B	GREEN	No	73	147	R-71085	Burkholderia	cenocepacia	IIIA
Z0011_RB_H02_1_A12_B	GREEN	No	73	147	R-68675	Burkholderia	cenocepacia	IIIA
Z0010_RB_E03_2_B11_A	GREEN	No	73	147	R-71051	Burkholderia	cenocepacia	IIIA
Z0010_LB_E11_2_B01_A	GREEN	No	73	147	R-71051	Burkholderia	cenocepacia	IIIA
Z0010_LB_E10_2_B02_B	GREEN	No	73	147	R-71051	Burkholderia	cenocepacia	IIIA
Z0010_LB_F02_1_B06_B	GREEN	No	73	147	R-71051	Burkholderia	cenocepacia	IIIA
Z0010_RB_E04_2_B11_B	GREEN	No	73	147	R-71051	Burkholderia	cenocepacia	IIIA
Z0010_RB_E01_2_B12_A	GREEN	No	73	147	R-71051	Burkholderia	cenocepacia	IIIA
Z0010_RB_D10_1_C08_B	GREEN	No	73	147	R-71051	Burkholderia	cenocepacia	IIIA
Z0010_RB_D04_1_C11_B	GREEN	No	73	147	R-71051	Burkholderia	cenocepacia	IIIA
Z0010_LB_F01_1_B06_A	GREEN	No	73	147	R-71051	Burkholderia	cenocepacia	IIIA
Z0010_RB_D09_1_C08_A	GREEN	No	73	147	R-71051	Burkholderia	cenocepacia	IIIA
Z0010_RB_D07_1_C09_A	GREEN	No	73	147	R-71051	Burkholderia	cenocepacia	IIIA
Z0010_RB_D08_1_C09_B	GREEN	No	73	147	R-71051	Burkholderia	cenocepacia	IIIA
Z0010_RB_D12_1_C07_B	GREEN	No	73	147	R-71051	Burkholderia	cenocepacia	IIIA
Z0010_RB_D06_1_C10_B	GREEN	No	73	147	R-71051	Burkholderia	cenocepacia	IIIA
Z0010_RB_E05_2_B10_A	GREEN	No	73	147	R-71051	Burkholderia	cenocepacia	IIIA
Z0010_LB_E12_2_B01_B	GREEN	No	73	147	R-71051	Burkholderia	cenocepacia	IIIA
Z0010_LB_E07_2_B03_A	GREEN	No	73	147	R-71051	Burkholderia	cenocepacia	IIIA
Z0010_LB_E09_2_B02_A	GREEN	No	73	147	R-71051	Burkholderia	cenocepacia	IIIA
Z0010_LB_E05_2_B04_A	GREEN	No	73	147	R-71051	Burkholderia	cenocepacia	IIIA
Z0010_LB_F05_1_B04_A	GREEN	No	73	147	R-71051	Burkholderia	cenocepacia	IIIA
Z0010_LB_F06_1_B04_B	GREEN	No	73	147	R-71051	Burkholderia	cenocepacia	IIIA
Z0010_RB_E07_2_B09_A	GREEN	No	73	147	R-71051	Burkholderia	cenocepacia	IIIA
Z0010_LB_E08_2_B03_B	GREEN	No	73	147	R-71051	Burkholderia	cenocepacia	IIIA
Z0010_RB_E02_2_B12_B	GREEN	No	73	147	R-71051	Burkholderia	cenocepacia	IIIA
Z0010_LB_F03_1_B05_A	GREEN	No	73	147	R-71051	Burkholderia	cenocepacia	IIIA
Z0010_LB_E06_2_B04_B	GREEN	No	73	147	R-71051	Burkholderia	cenocepacia	IIIA
Z0010_LB_F04_1_B05_B	GREEN	No	73	147	R-71051	Burkholderia	cenocepacia	IIIA
Z0010_RB_D05_1_C10_A	GREEN	No	73	147	R-71051	Burkholderia	cenocepacia	IIIA
Z0010_LB_E04_2_B05_B	GREEN	No	73	147	R-71051	Burkholderia	cenocepacia	IIIA
Z0010_LB_E03_2_B05_A	GREEN	No	73	147	R-71051	Burkholderia	cenocepacia	IIIA
Z0011_RB_A09_2_D08_A	GREEN	Yes	74	145	R-67259	Burkholderia	cenocepacia	IIIB
Z0011_LB_F02_1_B06_B	GREEN	No	74	145	R-67581	Burkholderia	cenocepacia	IIIB
Z0011_LB_F01_1_B06_A	GREEN	No	74	145	R-67581	Burkholderia	cenocepacia	IIIB
Z0011_LB_F03_1_B05_A	GREEN	No	74	145	R-67581	Burkholderia	cenocepacia	IIIB
Z0011_RB_D04_1_C11_B	GREEN	No	74	145	R-67581	Burkholderia	cenocepacia	IIIB
Z0011_LB_E08_2_B03_B	GREEN	No	74	145	R-67581	Burkholderia	cenocepacia	IIIB
Z0010_LB_H08_1_A03_B	GREEN	Yes	75	147	R-71085	Burkholderia	cenocepacia	IIIA
Z0010_RB_H01_1_A12_A	GREEN	No	75	147	R-71085	Burkholderia	cenocepacia	IIIA
Z0010_LB_H06_1_A04_B	GREEN	No	75	147	R-71085	Burkholderia	cenocepacia	IIIA
Z0010_RB_G06_2_A10_B	GREEN	No	75	147	R-71085	Burkholderia	cenocepacia	IIIA
Z0011_LB_H09_1_A02_A	GREEN	Yes	76	146	R-68599	Burkholderia	cenocepacia	IIIB
Z0011_RB_G08_2_A09_B	GREEN	No	76	146	R-68599	Burkholderia	cenocepacia	IIIB
Z0011_RB_G07_2_A09_A	GREEN	No	76	146	R-68599	Burkholderia	cenocepacia	IIIB
Z0010_RO_B11_2_E12_A	GREEN	Yes	91	141	R-67113	Burkholderia	stabilis
Z0010_LO_D07_2_F04_A	GREEN	No	91	141	R-67113	Burkholderia	stabilis
Z0010_RO_B09_2_E11_A	GREEN	No	91	141	R-67113	Burkholderia	stabilis
Z0010_LO_C10_1_F05_B	GREEN	No	91	141	R-67113	Burkholderia	stabilis
Z0010_LO_C08_1_F04_B	GREEN	Yes	92	141	R-67113	Burkholderia	stabilis
Z0010_RO_D08_2_F10_B	GREEN	No	92	141	R-67113	Burkholderia	stabilis
Z0010_LO_C09_1_F05_A	GREEN	No	92	141	R-67113	Burkholderia	stabilis
Z0010_LO_D11_2_F06_A	GREEN	No	92	141	R-67113	Burkholderia	stabilis
Z0010_LO_C06_1_F03_B	GREEN	No	92	141	R-67113	Burkholderia	stabilis
Z0010_RO_B10_2_E11_B	GREEN	No	92	141	R-67113	Burkholderia	stabilis
Z0010_RO_D06_2_F09_B	GREEN	No	92	141	R-67113	Burkholderia	stabilis
Z0010_RO_C01_1_F07_A	GREEN	No	92	141	R-67113	Burkholderia	stabilis
Z0010_RO_C04_1_F08_B	GREEN	No	92	141	R-67113	Burkholderia	stabilis
Z0010_LO_D09_2_F05_A	GREEN	No	92	141	R-67113	Burkholderia	stabilis
Z0010_RO_C02_1_F07_B	GREEN	No	92	141	R-67113	Burkholderia	stabilis
Z0010_RO_D01_2_F07_A	GREEN	No	92	141	R-67113	Burkholderia	stabilis
Z0010_RO_C03_1_F08_A	GREEN	No	92	141	R-67113	Burkholderia	stabilis
Z0010_RO_D07_2_F10_A	GREEN	No	92	141	R-67113	Burkholderia	stabilis
Z0010_LO_E06_1_G03_B	GREEN	No	92	141	R-67113	Burkholderia	stabilis
Z0010_LO_C07_1_F04_A	GREEN	No	92	141	R-67113	Burkholderia	stabilis
Z0010_RO_C09_1_F11_A	GREEN	No	92	141	R-67113	Burkholderia	stabilis
Z0010_RO_C11_1_F12_A	GREEN	No	92	141	R-67113	Burkholderia	stabilis
Z0010_LO_D03_2_F02_A	GREEN	No	92	141	R-67113	Burkholderia	stabilis
Z0010_LO_D05_2_F03_A	GREEN	No	92	141	R-67113	Burkholderia	stabilis
Z0010_LO_D12_2_F06_B	GREEN	No	92	141	R-67113	Burkholderia	stabilis
Z0010_RO_D04_2_F08_B	GREEN	No	92	141	R-67113	Burkholderia	stabilis
Z0010_LO_C11_1_F06_A	GREEN	No	92	141	R-67113	Burkholderia	stabilis
Z0010_LO_C12_1_F06_B	GREEN	No	92	141	R-67113	Burkholderia	stabilis
Z0010_LO_E02_1_G01_B	GREEN	No	92	141	R-67113	Burkholderia	stabilis
Z0010_RO_C07_1_F10_A	GREEN	No	92	141	R-67113	Burkholderia	stabilis
Z0010_RO_B12_2_E12_B	GREEN	No	92	141	R-67113	Burkholderia	stabilis
Z0010_LO_D02_2_F01_B	GREEN	No	92	141	R-67113	Burkholderia	stabilis
Z0010_LB_C10_2_C02_B	GREEN	Yes	132	149	R-71006	Burkholderia	multivorans
Z0010_LB_C12_2_C01_B	GREEN	No	132	149	R-71006	Burkholderia	multivorans
Z0010_RB_C06_2_C10_B	GREEN	No	132	149	R-71006	Burkholderia	multivorans
Z0010_LB_D04_1_C05_B	GREEN	No	132	149	R-71006	Burkholderia	multivorans
Z0010_LB_D09_1_C02_A	GREEN	No	132	149	R-71006	Burkholderia	multivorans
Z0010_RB_C05_2_C10_A	GREEN	No	132	149	R-71006	Burkholderia	multivorans
Z0010_LB_C11_2_C01_A	GREEN	No	132	149	R-71006	Burkholderia	multivorans
Z0010_RB_C09_2_C08_A	GREEN	No	132	149	R-71006	Burkholderia	multivorans
Z0010_LB_E01_2_B06_A	GREEN	No	132	149	R-71006	Burkholderia	multivorans
Z0010_RB_C10_2_C08_B	GREEN	No	132	149	R-71006	Burkholderia	multivorans
Z0010_LB_D05_1_C04_A	GREEN	No	132	149	R-71006	Burkholderia	multivorans
Z0010_LB_C09_2_C02_A	GREEN	No	132	149	R-71006	Burkholderia	multivorans
Z0010_LB_D01_1_C06_A	GREEN	No	132	149	R-71006	Burkholderia	multivorans
Z0010_LB_D11_1_C01_A	GREEN	No	132	149	R-71006	Burkholderia	multivorans
Z0010_RB_C07_2_C09_A	GREEN	No	132	149	R-71006	Burkholderia	multivorans
Z0010_LB_D02_1_C06_B	GREEN	No	132	149	R-71006	Burkholderia	multivorans
Z0010_LB_D10_1_C02_B	GREEN	No	132	149	R-71006	Burkholderia	multivorans
Z0010_RB_C04_2_C11_B	GREEN	No	132	149	R-71006	Burkholderia	multivorans
Z0010_LB_E02_2_B06_B	GREEN	No	132	149	R-71006	Burkholderia	multivorans
Z0010_LB_D12_1_C01_B	GREEN	No	132	149	R-71006	Burkholderia	multivorans
Z0010_RB_C03_2_C11_A	GREEN	No	132	149	R-71006	Burkholderia	multivorans
Z0010_LB_D07_1_C03_A	GREEN	No	132	149	R-71006	Burkholderia	multivorans
Z0010_LB_D03_1_C05_A	GREEN	No	132	149	R-71006	Burkholderia	multivorans
Z0010_RB_C02_2_C12_B	GREEN	No	132	149	R-71006	Burkholderia	multivorans
Z0010_RB_C11_2_C07_A	GREEN	No	132	149	R-71006	Burkholderia	multivorans
Z0010_LB_D08_1_C03_B	GREEN	No	132	149	R-71006	Burkholderia	multivorans
Z0010_RB_D02_1_C12_B	GREEN	No	132	149	R-71006	Burkholderia	multivorans
Z0010_RB_D01_1_C12_A	GREEN	No	132	149	R-71006	Burkholderia	multivorans
Z0010_LB_D06_1_C04_B	GREEN	No	132	149	R-71006	Burkholderia	multivorans
Z0010_RB_C12_2_C07_B	GREEN	No	132	149	R-71006	Burkholderia	multivorans
Z0010_RB_C08_2_C09_B	GREEN	No	132	149	R-71006	Burkholderia	multivorans
Z0010_RB_D03_1_C11_A	GREEN	No	132	149	R-71006	Burkholderia	multivorans
Z0010_RO_F08_2_G10_B	GREEN	Yes	155	143	R-67189	Burkholderia	vietnamiensis
Z0010_RO_H01_2_H07_A	GREEN	No	155	143	R-67189	Burkholderia	vietnamiensis
Z0010_RO_F07_2_G10_A	GREEN	No	155	143	R-67189	Burkholderia	vietnamiensis
Z0010_LO_H10_2_H05_B	GREEN	No	155	143	R-67189	Burkholderia	vietnamiensis
Z0010_RO_G09_1_H11_A	GREEN	No	155	143	R-67189	Burkholderia	vietnamiensis
Z0010_RO_G01_1_H07_A	GREEN	No	155	143	R-67189	Burkholderia	vietnamiensis
Z0010_RO_F09_2_G11_A	GREEN	No	155	143	R-67189	Burkholderia	vietnamiensis
Z0010_RB_A01_2_D12_A	GREEN	No	155	143	R-67189	Burkholderia	vietnamiensis
Z0010_RO_H04_2_H08_B	GREEN	No	155	143	R-67189	Burkholderia	vietnamiensis
Z0010_LO_H11_2_H06_A	GREEN	No	155	143	R-67189	Burkholderia	vietnamiensis
Z0010_LO_H09_2_H05_A	GREEN	No	155	143	R-67189	Burkholderia	vietnamiensis
Z0010_RO_H03_2_H08_A	GREEN	No	155	143	R-67189	Burkholderia	vietnamiensis
Z0010_RO_G12_1_H12_B	GREEN	No	155	143	R-67189	Burkholderia	vietnamiensis
Z0010_LO_H07_2_H04_A	GREEN	No	155	143	R-67189	Burkholderia	vietnamiensis
Z0010_RO_G07_1_H10_A	GREEN	No	155	143	R-67189	Burkholderia	vietnamiensis
Z0010_LO_H04_2_H02_B	GREEN	No	155	143	R-67189	Burkholderia	vietnamiensis
Z0010_LO_H06_2_H03_B	GREEN	No	155	143	R-67189	Burkholderia	vietnamiensis
Z0010_LO_H03_2_H02_A	GREEN	No	155	143	R-67189	Burkholderia	vietnamiensis
Z0010_LO_H12_2_H06_B	GREEN	No	155	143	R-67189	Burkholderia	vietnamiensis
Z0010_RO_G11_1_H12_A	GREEN	No	155	143	R-67189	Burkholderia	vietnamiensis
Z0010_RO_G08_1_H10_B	GREEN	No	155	143	R-67189	Burkholderia	vietnamiensis
Z0010_LO_G12_1_H06_B	GREEN	No	155	143	R-67189	Burkholderia	vietnamiensis
Z0010_RO_H02_2_H07_B	GREEN	No	155	143	R-67189	Burkholderia	vietnamiensis
Z0010_RO_G10_1_H11_B	GREEN	No	155	143	R-67189	Burkholderia	vietnamiensis
Z0010_LO_H08_2_H04_B	GREEN	No	155	143	R-67189	Burkholderia	vietnamiensis
Z0010_LO_G11_1_H06_A	GREEN	No	155	143	R-67189	Burkholderia	vietnamiensis
Z0010_LO_H01_2_H01_A	GREEN	No	155	143	R-67189	Burkholderia	vietnamiensis
Z0010_LO_H05_2_H03_A	GREEN	No	155	143	R-67189	Burkholderia	vietnamiensis
Z0010_RO_G06_1_H09_B	GREEN	No	155	143	R-67189	Burkholderia	vietnamiensis
Z0010_RO_F02_2_G07_B	GREEN	Yes	156	143	R-67189	Burkholderia	vietnamiensis
Z0010_LO_H02_2_H01_B	GREEN	No	156	143	R-67189	Burkholderia	vietnamiensis
Z0010_RO_F05_2_G09_A	GREEN	No	156	143	R-67189	Burkholderia	vietnamiensis
Z0011_RO_B07_2_E10_A	GREEN	Yes	178	144	R-67258	Burkholderia	multivorans
Z0011_LB_D07_1_C03_A	GREEN	No	178	142	R-67536	Burkholderia	multivorans
Z0011_LB_D08_1_C03_B	GREEN	No	178	142	R-67536	Burkholderia	multivorans
Z0011_LB_D10_1_C02_B	GREEN	No	178	142	R-67536	Burkholderia	multivorans
Z0011_LB_D09_1_C02_A	GREEN	No	178	142	R-67536	Burkholderia	multivorans
Z0011_LB_D06_1_C04_B	GREEN	No	178	142	R-67536	Burkholderia	multivorans
Z0011_RB_H12_1_A07_B	GREEN	Yes	179	142	R-68768	Burkholderia	multivorans
Z0010_LO_G03_1_H02_A	GREEN	Yes	180	144	R-67196	Burkholderia	multivorans
Z0011_RB_B08_1_D09_B	GREEN	No	180	142	R-67536	Burkholderia	multivorans
Z0011_RB_B05_1_D10_A	GREEN	No	180	142	R-67536	Burkholderia	multivorans
Z0011_RB_B06_1_D10_B	GREEN	No	180	142	R-67536	Burkholderia	multivorans
Z0011_LB_D11_1_C01_A	GREEN	No	180	142	R-67536	Burkholderia	multivorans
Z0011_RB_C02_2_C12_B	GREEN	No	180	142	R-67536	Burkholderia	multivorans
Z0011_LB_D04_1_C05_B	GREEN	No	180	142	R-67536	Burkholderia	multivorans
Z0011_LB_D02_1_C06_B	GREEN	No	180	142	R-67536	Burkholderia	multivorans
Z0011_LB_D01_1_C06_A	GREEN	No	180	142	R-67536	Burkholderia	multivorans
Z0011_LB_D05_1_C04_A	GREEN	No	180	142	R-67536	Burkholderia	multivorans
Z0011_LB_E04_2_B05_B	GREEN	No	180	142	R-67536	Burkholderia	multivorans
Z0011_RB_C01_2_C12_A	GREEN	No	180	142	R-67536	Burkholderia	multivorans
Z0011_LB_D03_1_C05_A	GREEN	No	180	142	R-67536	Burkholderia	multivorans
Z0011_RB_B07_1_D09_A	GREEN	No	180	142	R-67536	Burkholderia	multivorans
Z0011_RB_B11_1_D07_A	GREEN	No	180	142	R-67536	Burkholderia	multivorans
Z0011_LB_E01_2_B06_A	GREEN	No	180	142	R-67536	Burkholderia	multivorans
Z0011_LB_E03_2_B05_A	GREEN	No	180	142	R-67536	Burkholderia	multivorans
Z0011_LB_E05_2_B04_A	GREEN	No	180	142	R-67536	Burkholderia	multivorans
Z0011_LB_E02_2_B06_B	GREEN	No	180	142	R-67536	Burkholderia	multivorans
Z0011_LB_E06_2_B04_B	GREEN	No	180	142	R-67536	Burkholderia	multivorans
Z0011_LB_D12_1_C01_B	GREEN	No	180	142	R-67536	Burkholderia	multivorans
Z0011_RB_B12_1_D07_B	GREEN	No	180	142	R-67536	Burkholderia	multivorans
Z0011_RB_C03_2_C11_A	GREEN	No	180	142	R-67536	Burkholderia	multivorans
Z0010_LO_F03_2_G02_A	GREEN	No	180	142	R-67121	Burkholderia	multivorans
Z0010_LO_G06_1_H03_B	GREEN	No	180	142	R-67121	Burkholderia	multivorans
Z0010_LO_F06_2_G03_B	GREEN	No	180	142	R-67121	Burkholderia	multivorans
Z0010_RO_G02_1_H07_B	GREEN	No	180	142	R-67121	Burkholderia	multivorans
Z0010_RO_F12_2_G12_B	GREEN	No	180	142	R-67121	Burkholderia	multivorans
Z0010_RO_F04_2_G08_B	GREEN	No	180	142	R-67121	Burkholderia	multivorans
Z0010_LO_E07_1_G04_A	GREEN	No	180	142	R-67121	Burkholderia	multivorans
Z0010_RO_E08_1_G10_B	GREEN	No	180	142	R-67121	Burkholderia	multivorans
Z0010_LO_G10_1_H05_B	GREEN	No	180	142	R-67121	Burkholderia	multivorans
Z0010_RO_D12_2_F12_B	GREEN	No	180	142	R-67121	Burkholderia	multivorans
Z0010_RO_F11_2_G12_A	GREEN	No	180	142	R-67121	Burkholderia	multivorans
Z0010_RO_F06_2_G09_B	GREEN	No	180	142	R-67121	Burkholderia	multivorans
Z0010_LO_F04_2_G02_B	GREEN	No	180	142	R-67121	Burkholderia	multivorans
Z0010_LO_E10_1_G05_B	GREEN	No	180	142	R-67121	Burkholderia	multivorans
Z0010_LO_G04_1_H02_B	GREEN	No	180	142	R-67121	Burkholderia	multivorans
Z0010_LO_F12_2_G06_B	GREEN	No	180	142	R-67121	Burkholderia	multivorans
Z0010_LO_F01_2_G01_A	GREEN	No	180	142	R-67121	Burkholderia	multivorans
Z0010_RO_E03_1_G08_A	GREEN	No	180	142	R-67121	Burkholderia	multivorans
Z0010_LO_G05_1_H03_A	GREEN	No	180	142	R-67121	Burkholderia	multivorans
Z0010_RO_E05_1_G09_A	GREEN	No	180	142	R-67121	Burkholderia	multivorans
Z0010_RO_E10_1_G11_B	GREEN	No	180	142	R-67121	Burkholderia	multivorans
Z0010_RO_F01_2_G07_A	GREEN	No	180	142	R-67121	Burkholderia	multivorans
Z0010_RO_F10_2_G11_B	GREEN	No	180	142	R-67121	Burkholderia	multivorans
Z0010_RO_E02_1_G07_B	GREEN	No	180	142	R-67121	Burkholderia	multivorans
Z0010_LO_F11_2_G06_A	GREEN	No	180	142	R-67121	Burkholderia	multivorans
Z0010_LO_E08_1_G04_B	GREEN	No	180	142	R-67121	Burkholderia	multivorans
Z0010_LO_F09_2_G05_A	GREEN	No	180	142	R-67121	Burkholderia	multivorans
Z0010_RO_E11_1_G12_A	GREEN	No	180	142	R-67121	Burkholderia	multivorans
Z0010_LO_G02_1_H01_B	GREEN	No	180	142	R-67121	Burkholderia	multivorans
Z0010_RO_G03_1_H08_A	GREEN	No	180	142	R-67121	Burkholderia	multivorans
Z0010_RO_G05_1_H09_A	GREEN	No	180	142	R-67121	Burkholderia	multivorans
Z0010_RO_G04_1_H08_B	GREEN	No	180	142	R-67121	Burkholderia	multivorans
Z0010_RO_A03_1_E08_A	GREEN	No	180	142	R-71089	Burkholderia	multivorans
Z0010_RO_A07_1_E10_A	GREEN	No	180	142	R-71089	Burkholderia	multivorans
Z0010_RO_A06_1_E09_B	GREEN	No	180	142	R-71089	Burkholderia	multivorans
Z0010_LO_A06_1_E03_B	GREEN	No	180	142	R-71089	Burkholderia	multivorans
Z0010_RO_A04_1_E08_B	GREEN	No	180	142	R-71089	Burkholderia	multivorans
Z0010_LO_A10_1_E05_B	GREEN	No	180	142	R-71089	Burkholderia	multivorans
Z0010_LO_B01_2_E01_A	GREEN	No	180	142	R-71089	Burkholderia	multivorans
Z0010_RB_H12_1_A07_B	GREEN	No	180	142	R-71089	Burkholderia	multivorans
Z0010_LO_B02_2_E01_B	GREEN	No	180	142	R-71089	Burkholderia	multivorans
Z0010_LO_A05_1_E03_A	GREEN	No	180	142	R-71089	Burkholderia	multivorans
Z0010_RB_H08_1_A09_B	GREEN	No	180	142	R-71089	Burkholderia	multivorans
Z0010_LO_A08_1_E04_B	GREEN	No	180	142	R-71089	Burkholderia	multivorans
Z0010_LO_A03_1_E02_A	GREEN	No	180	142	R-71089	Burkholderia	multivorans
Z0010_RO_A02_1_E07_B	GREEN	No	180	142	R-71089	Burkholderia	multivorans
Z0010_RO_A01_1_E07_A	GREEN	No	180	142	R-71089	Burkholderia	multivorans
Z0010_RB_H05_1_A10_A	GREEN	No	180	142	R-71089	Burkholderia	multivorans
Z0010_LO_A09_1_E05_A	GREEN	No	180	142	R-71089	Burkholderia	multivorans
Z0010_RO_A05_1_E09_A	GREEN	No	180	142	R-71089	Burkholderia	multivorans
Z0010_LO_A12_1_E06_B	GREEN	No	180	142	R-71089	Burkholderia	multivorans
Z0010_LO_A07_1_E04_A	GREEN	No	180	142	R-71089	Burkholderia	multivorans
Z0010_LO_A04_1_E02_B	GREEN	No	180	142	R-71089	Burkholderia	multivorans
Z0010_RB_H11_1_A07_A	GREEN	No	180	142	R-71089	Burkholderia	multivorans
Z0010_RB_H07_1_A09_A	GREEN	No	180	142	R-71089	Burkholderia	multivorans
Z0010_RB_H06_1_A10_B	GREEN	No	180	142	R-71089	Burkholderia	multivorans
Z0010_LO_A02_1_E01_B	GREEN	No	180	142	R-71089	Burkholderia	multivorans
Z0010_RB_H09_1_A08_A	GREEN	No	180	142	R-71089	Burkholderia	multivorans
Z0011_RO_A09_1_E11_A	GREEN	No	180	142	R-68768	Burkholderia	multivorans
Z0011_RO_B04_2_E08_B	GREEN	No	180	142	R-68768	Burkholderia	multivorans
Z0011_LO_B10_2_E05_B	GREEN	No	180	142	R-68768	Burkholderia	multivorans
Z0011_RO_A12_1_E12_B	GREEN	No	180	142	R-68768	Burkholderia	multivorans
Z0011_RO_A05_1_E09_A	GREEN	No	180	142	R-68768	Burkholderia	multivorans
Z0011_RO_A01_1_E07_A	GREEN	No	180	142	R-68768	Burkholderia	multivorans
Z0011_RO_A08_1_E10_B	GREEN	No	180	142	R-68768	Burkholderia	multivorans
Z0011_RO_A02_1_E07_B	GREEN	No	180	142	R-68768	Burkholderia	multivorans
Z0011_LO_B07_2_E04_A	GREEN	No	180	142	R-68768	Burkholderia	multivorans
Z0011_RO_B02_2_E07_B	GREEN	No	180	142	R-68768	Burkholderia	multivorans
Z0011_LB_A07_2_D03_A	GREEN	No	180	144	R-67258	Burkholderia	multivorans
Z0011_LO_H07_2_H04_A	GREEN	No	180	144	R-67258	Burkholderia	multivorans
Z0011_LB_A05_2_D04_A	GREEN	No	180	144	R-67258	Burkholderia	multivorans
Z0011_LB_A06_2_D04_B	GREEN	No	180	144	R-67258	Burkholderia	multivorans
Z0011_LO_H08_2_H04_B	GREEN	No	180	144	R-67258	Burkholderia	multivorans
Z0011_LB_B03_1_D05_A	GREEN	No	180	144	R-67258	Burkholderia	multivorans
Z0011_LB_B05_1_D04_A	GREEN	No	180	144	R-67258	Burkholderia	multivorans
Z0011_LB_A08_2_D03_B	GREEN	No	180	144	R-67258	Burkholderia	multivorans
Z0011_RB_A03_2_D11_A	GREEN	No	180	144	R-67258	Burkholderia	multivorans
Z0011_LB_B04_1_D05_B	GREEN	No	180	144	R-67258	Burkholderia	multivorans
Z0011_RB_A02_2_D12_B	GREEN	No	180	144	R-67258	Burkholderia	multivorans
Z0011_RB_A01_2_D12_A	GREEN	No	180	144	R-67258	Burkholderia	multivorans
Z0011_LB_B02_1_D06_B	GREEN	No	180	144	R-67258	Burkholderia	multivorans
Z0011_LB_B01_1_D06_A	GREEN	No	180	144	R-67258	Burkholderia	multivorans
Z0010_LO_F05_2_G03_A	GREEN	No	180	144	R-67196	Burkholderia	multivorans
Z0010_LO_G07_1_H04_A	GREEN	No	180	144	R-67196	Burkholderia	multivorans
Z0010_LO_E11_1_G06_A	GREEN	No	180	144	R-67196	Burkholderia	multivorans
Z0010_RO_D09_2_F11_A	GREEN	No	180	144	R-67196	Burkholderia	multivorans
Z0010_LO_F02_2_G01_B	GREEN	No	180	144	R-67196	Burkholderia	multivorans
Z0010_RO_E09_1_G11_A	GREEN	No	180	144	R-67196	Burkholderia	multivorans
Z0010_RO_E12_1_G12_B	GREEN	No	180	144	R-67196	Burkholderia	multivorans
Z0010_LO_E03_1_G02_A	GREEN	No	180	144	R-67196	Burkholderia	multivorans
Z0010_RO_D10_2_F11_B	GREEN	No	180	144	R-67196	Burkholderia	multivorans
Z0010_RO_F03_2_G08_A	GREEN	No	180	144	R-67196	Burkholderia	multivorans
Z0010_RO_E06_1_G09_B	GREEN	No	180	144	R-67196	Burkholderia	multivorans
Z0010_LO_G09_1_H05_A	GREEN	No	180	144	R-67196	Burkholderia	multivorans
Z0010_LO_G08_1_H04_B	GREEN	No	180	144	R-67196	Burkholderia	multivorans
Z0010_LO_E09_1_G05_A	GREEN	No	180	144	R-67196	Burkholderia	multivorans
Z0010_RO_E07_1_G10_A	GREEN	No	180	144	R-67196	Burkholderia	multivorans
Z0010_LO_G01_1_H01_A	GREEN	No	180	144	R-67196	Burkholderia	multivorans
Z0010_LO_E12_1_G06_B	GREEN	No	180	144	R-67196	Burkholderia	multivorans
Z0010_RO_E01_1_G07_A	GREEN	No	180	144	R-67196	Burkholderia	multivorans
Z0010_LO_F10_2_G05_B	GREEN	No	180	144	R-67196	Burkholderia	multivorans
Z0010_RO_D05_2_F09_A	GREEN	No	180	144	R-67196	Burkholderia	multivorans
Z0010_RO_D02_2_F07_B	GREEN	No	180	144	R-67196	Burkholderia	multivorans
Z0010_LO_D08_2_F04_B	GREEN	No	180	144	R-67196	Burkholderia	multivorans
Z0010_RO_E04_1_G08_B	GREEN	No	180	144	R-67196	Burkholderia	multivorans
Z0010_LO_E01_1_G01_A	GREEN	No	180	144	R-67196	Burkholderia	multivorans
Z0010_LO_D10_2_F05_B	GREEN	No	180	144	R-67196	Burkholderia	multivorans
Z0010_LO_E05_1_G03_A	GREEN	No	180	144	R-67196	Burkholderia	multivorans
Z0010_RO_D11_2_F12_A	GREEN	No	180	144	R-67196	Burkholderia	multivorans
Z0010_LO_F07_2_G04_A	GREEN	No	180	144	R-67196	Burkholderia	multivorans
Z0010_LO_E04_1_G02_B	GREEN	No	180	144	R-67196	Burkholderia	multivorans
Z0010_RO_D03_2_F08_A	GREEN	No	180	144	R-67196	Burkholderia	multivorans
Z0010_LO_F08_2_G04_B	GREEN	No	180	144	R-67196	Burkholderia	multivorans
Z0010_LO_A11_1_E06_A	GREEN	Yes	181	142	R-71089	Burkholderia	multivorans
Z0010_RB_H10_1_A08_B	GREEN	No	181	142	R-71089	Burkholderia	multivorans
Z0011_LO_B09_2_E05_A	GREEN	Yes	182	142	R-68768	Burkholderia	multivorans
Z0011_RO_A11_1_E12_A	GREEN	No	182	142	R-68768	Burkholderia	multivorans
Z0011_LO_B12_2_E06_B	GREEN	No	182	142	R-68768	Burkholderia	multivorans
Z0011_RO_A07_1_E10_A	GREEN	No	182	142	R-68768	Burkholderia	multivorans
Z0011_LO_B08_2_E04_B	GREEN	No	182	142	R-68768	Burkholderia	multivorans
Z0011_RB_H11_1_A07_A	GREEN	No	182	142	R-68768	Burkholderia	multivorans
Z0011_RO_A03_1_E08_A	GREEN	No	182	142	R-68768	Burkholderia	multivorans
Z0011_LO_C03_1_F02_A	GREEN	No	182	142	R-68768	Burkholderia	multivorans
Z0011_RO_B05_2_E09_A	GREEN	No	182	142	R-68768	Burkholderia	multivorans
Z0011_LO_C04_1_F02_B	GREEN	No	182	142	R-68768	Burkholderia	multivorans
Z0011_LO_C01_1_F01_A	GREEN	No	182	142	R-68768	Burkholderia	multivorans
Z0011_LO_C02_1_F01_B	GREEN	No	182	142	R-68768	Burkholderia	multivorans
Z0011_RO_A10_1_E11_B	GREEN	No	182	142	R-68768	Burkholderia	multivorans
Z0011_LO_B11_2_E06_A	GREEN	No	182	142	R-68768	Burkholderia	multivorans
Z0011_RO_A06_1_E09_B	GREEN	No	182	142	R-68768	Burkholderia	multivorans
Z0011_RO_B01_2_E07_A	GREEN	No	182	142	R-68768	Burkholderia	multivorans
Z0011_RO_A04_1_E08_B	GREEN	No	182	142	R-68768	Burkholderia	multivorans
Z0011_LB_A12_2_D01_B	GREEN	Yes	183	144	R-67258	Burkholderia	multivorans
Z0011_RB_C06_2_C10_B	GREEN	No	183	142	R-67536	Burkholderia	multivorans
Z0011_RB_B10_1_D08_B	GREEN	No	183	142	R-67536	Burkholderia	multivorans
Z0011_RB_B09_1_D08_A	GREEN	No	183	142	R-67536	Burkholderia	multivorans
Z0011_RB_C04_2_C11_B	GREEN	No	183	142	R-67536	Burkholderia	multivorans
Z0011_RB_C05_2_C10_A	GREEN	No	183	142	R-67536	Burkholderia	multivorans
Z0011_LB_A09_2_D02_A	GREEN	No	183	144	R-67258	Burkholderia	multivorans
Z0011_LB_A02_2_D06_B	GREEN	No	183	144	R-67258	Burkholderia	multivorans
Z0011_LB_A03_2_D05_A	GREEN	No	183	144	R-67258	Burkholderia	multivorans
Z0011_LB_A04_2_D05_B	GREEN	No	183	144	R-67258	Burkholderia	multivorans
Z0011_LO_H05_2_H03_A	GREEN	No	183	144	R-67258	Burkholderia	multivorans
Z0011_LB_A10_2_D02_B	GREEN	No	183	144	R-67258	Burkholderia	multivorans
Z0011_LO_H11_2_H06_A	GREEN	No	183	144	R-67258	Burkholderia	multivorans
Z0011_LO_H12_2_H06_B	GREEN	No	183	144	R-67258	Burkholderia	multivorans
Z0011_RO_B03_2_E08_A	GREEN	No	183	144	R-67258	Burkholderia	multivorans
Z0011_LO_H09_2_H05_A	GREEN	No	183	144	R-67258	Burkholderia	multivorans
Z0011_LB_A11_2_D01_A	GREEN	No	183	144	R-67258	Burkholderia	multivorans
Z0011_LB_A01_2_D06_A	GREEN	No	183	144	R-67258	Burkholderia	multivorans
Z0011_LO_H10_2_H05_B	GREEN	No	183	144	R-67258	Burkholderia	multivorans
Z0011_LO_H04_2_H02_B	GREEN	No	183	144	R-67258	Burkholderia	multivorans
Z0011_LO_H06_2_H03_B	GREEN	No	183	144	R-67258	Burkholderia	multivorans
Z0011_LO_D03_2_F02_A	GREEN	No	183	144	R-67258	Burkholderia	multivorans
Z0010_LO_B08_2_E04_B	GREEN	Yes	202	141	R-50394	Burkholderia	stabilis
Z0010_RO_B06_2_E09_B	GREEN	No	202	141	R-50394	Burkholderia	stabilis
Z0010_RO_B02_2_E07_B	GREEN	No	202	141	R-50394	Burkholderia	stabilis
Z0010_LO_B04_2_E02_B	GREEN	No	202	141	R-50394	Burkholderia	stabilis
Z0010_LO_B10_2_E05_B	GREEN	No	202	141	R-50394	Burkholderia	stabilis
Z0010_LO_C03_1_F02_A	GREEN	No	202	141	R-50394	Burkholderia	stabilis
Z0010_LO_B06_2_E03_B	GREEN	No	202	141	R-50394	Burkholderia	stabilis
Z0010_LO_B07_2_E04_A	GREEN	No	202	141	R-50394	Burkholderia	stabilis
Z0010_LO_C02_1_F01_B	GREEN	No	202	141	R-50394	Burkholderia	stabilis
Z0010_LO_C01_1_F01_A	GREEN	No	202	141	R-50394	Burkholderia	stabilis
Z0010_RO_A09_1_E11_A	GREEN	No	202	141	R-50394	Burkholderia	stabilis
Z0010_RO_B07_2_E10_A	GREEN	No	202	141	R-50394	Burkholderia	stabilis
Z0010_RO_A12_1_E12_B	GREEN	No	202	141	R-50394	Burkholderia	stabilis
Z0010_LO_C05_1_F03_A	GREEN	No	202	141	R-50394	Burkholderia	stabilis
Z0010_RO_B01_2_E07_A	GREEN	No	202	141	R-50394	Burkholderia	stabilis
Z0010_LO_C04_1_F02_B	GREEN	No	202	141	R-50394	Burkholderia	stabilis
Z0010_LO_B09_2_E05_A	GREEN	No	202	141	R-50394	Burkholderia	stabilis
Z0010_RO_A10_1_E11_B	GREEN	No	202	141	R-50394	Burkholderia	stabilis
Z0010_RO_B04_2_E08_B	GREEN	No	202	141	R-50394	Burkholderia	stabilis
Z0010_RO_B03_2_E08_A	GREEN	No	202	141	R-50394	Burkholderia	stabilis
Z0010_LO_B12_2_E06_B	GREEN	No	202	141	R-50394	Burkholderia	stabilis
Z0010_LO_B11_2_E06_A	GREEN	No	202	141	R-50394	Burkholderia	stabilis
Z0010_LO_B05_2_E03_A	GREEN	No	202	141	R-50394	Burkholderia	stabilis
Z0010_RO_A11_1_E12_A	GREEN	No	202	141	R-50394	Burkholderia	stabilis
Z0010_RO_B08_2_E10_B	GREEN	No	202	141	R-50394	Burkholderia	stabilis
Z0010_RO_B05_2_E09_A	GREEN	No	202	141	R-50394	Burkholderia	stabilis
Z0010_RO_A08_1_E10_B	GREEN	No	202	141	R-50394	Burkholderia	stabilis
Z0010_LO_B03_2_E02_A	GREEN	No	202	141	R-50394	Burkholderia	stabilis

## Sheet: Supplementary Table 4
Supplementary Table 4: Results of the soil isolate dataset
SOURCE_FILE	QUALITY	REFERENCE	REFERENCE_NUMBER	ISOLATE_NUMBER	STRAIN	BRUKER_TOPHIT	BRUKER_SCORE
Q0015_LB_F08_1_B03_B	GREEN	Yes	0	SET_1_B03	R-69608	No Organism Identification Possible	1.48
Q0015_LB_H08_1_A03_B	GREEN	No	0	SET_1_A03		No Organism Identification Possible	1.59
Q0015_LO_G06_1_H03_B	GREEN	No	0	SET_1_H03		No Organism Identification	0
Q0015_LO_G05_1_H03_A	GREEN	No	0	SET_1_H03		No Organism Identification	0
Q0015_LO_E06_1_G03_B	GREEN	No	0	SET_1_G03		No Organism Identification	0
Q0015_LO_E05_1_G03_A	GREEN	No	0	SET_1_G03		No Organism Identification	0
Q0015_LO_E04_1_G02_B	GREEN	No	0	SET_1_G02		No Organism Identification	0
Q0015_LO_E03_1_G02_A	GREEN	No	0	SET_1_G02		No Organism Identification	0
Q0015_LO_E07_1_G04_A	GREEN	No	0	SET_1_G04		No Organism Identification	0
Q0015_LB_F07_1_B03_A	GREEN	Yes	1	SET_1_B03	R-69608	No Organism Identification Possible	1.48
Q0018_LO_H09_2_H05_A	GREEN	Yes	2	SET_8_H05		Burkholderia phenazinium	1.72
Q0016_LO_F03_2_G02_A	GREEN	No	2	SET_4_G02	R-69776	Burkholderia fungorum	1.91
Q0015_RB_F04_1_B11_B	GREEN	No	2	SET_1_B11	R-69643	Burkholderia xenovorans	1.83
Q0018_LO_H12_2_H06_B	GREEN	No	2	SET_8_H06		Burkholderia fungorum	1.89
Q0028_LB_H05_1_A04_A	GREEN	No	2	SET_27_A04		Burkholderia fungorum	1.79
Q0015_LB_D10_1_C02_B	GREEN	No	2	SET_1_C02		Burkholderia phenazinium	1.76
Q0025_RB_G02_2_A12_B	GREEN	Yes	3	SET_22_A12		Burkholderia phenazinium	1.78
Q0020_RO_D08_2_F10_B	GREEN	Yes	4	SET_12_F10		No Organism Identification	0
Q0018_RB_A09_2_D08_A	GREEN	No	4	SET_8_D08	R-70036	No Organism Identification	0
Q0016_LO_G05_1_H03_A	GREEN	No	4	SET_3_H03		Burkholderia phenazinium	1.83
Q0016_LB_H08_1_A03_B	GREEN	No	4	SET_3_A03		Burkholderia phenazinium	1.82
Q0018_RB_B09_1_D08_A	GREEN	No	4	SET_7_D08		No Organism Identification	0
Q0025_LO_F02_2_G01_B	GREEN	No	4	SET_22_G01		Burkholderia phenazinium	1.85
Q0027_RO_C11_1_F12_A	GREEN	No	4	SET_25_F12		No Organism Identification	0
Q0023_LB_H05_1_A04_A	GREEN	Yes	5	SET_17_A04		Burkholderia phenazinium	1.8
Q0018_RB_D05_1_C10_A	GREEN	No	5	SET_7_C10	R-69980	Burkholderia fungorum	1.73
Q0017_RO_F05_2_G09_A	GREEN	No	5	SET_6_G09	R-69927	Burkholderia xenovorans	1.73
Q0023_LB_B07_1_D03_A	GREEN	No	5	SET_17_D03		Burkholderia phenazinium	1.73
Q0023_LB_B08_1_D03_B	GREEN	No	5	SET_17_D03		Burkholderia phenazinium	1.73
Q0023_LO_G05_1_H03_A	GREEN	No	5	SET_17_H03		Burkholderia fungorum	1.74
Q0023_LO_G06_1_H03_B	GREEN	No	5	SET_17_H03		Burkholderia fungorum	1.74
Q0023_LB_H07_1_A03_A	GREEN	No	5	SET_17_A03		Burkholderia phenazinium	1.88
Q0023_LB_F07_1_B03_A	GREEN	No	5	SET_17_B03		Burkholderia phenazinium	1.76
Q0023_LB_H06_1_A04_B	GREEN	No	5	SET_17_A04		Burkholderia phenazinium	1.8
Q0016_RB_C08_2_C09_B	GREEN	No	5	SET_4_C09		Burkholderia fungorum	1.7
Q0019_RO_F11_2_G12_A	GREEN	No	5	SET_10_G12		Burkholderia bryophila	1.71
Q0023_LB_D05_1_C04_A	GREEN	No	5	SET_17_C04		Burkholderia phenazinium	1.79
Q0023_RO_A08_1_E10_B	GREEN	No	5	SET_17_E10		Burkholderia phenazinium	1.81
Q0025_LB_E10_2_B02_B	GREEN	No	5	SET_22_B02		Burkholderia phymatum	1.75
Q0023_LB_F06_1_B04_B	GREEN	No	5	SET_17_B04		Burkholderia phenazinium	1.81
Q0028_RO_E08_1_G10_B	GREEN	No	5	SET_27_G10		Burkholderia xenovorans	1.8
Q0023_LB_B06_1_D04_B	GREEN	No	5	SET_17_D04		Burkholderia phenazinium	1.82
Q0023_LB_H08_1_A03_B	GREEN	No	5	SET_17_A03		Burkholderia phenazinium	1.88
Q0023_LB_B05_1_D04_A	GREEN	No	5	SET_17_D04		Burkholderia phenazinium	1.82
Q0017_LB_H06_1_A04_B	GREEN	No	5	SET_5_A04		Burkholderia bryophila	1.76
Q0017_LB_H05_1_A04_A	GREEN	No	5	SET_5_A04		Burkholderia bryophila	1.76
Q0023_LO_E08_1_G04_B	GREEN	No	5	SET_17_G04		Burkholderia phymatum	1.79
Q0026_RB_C01_2_C12_A	GREEN	No	5	SET_24_C12		No Organism Identification	0
Q0021_RB_C03_2_C11_A	GREEN	No	5	SET_14_C11		Burkholderia xenovorans	1.79
Q0021_RB_C04_2_C11_B	GREEN	No	5	SET_14_C11		Burkholderia xenovorans	1.79
Q0023_LO_A06_1_E03_B	GREEN	No	5	SET_17_E03		Burkholderia phenazinium	1.81
Q0024_LB_G03_2_A05_A	GREEN	No	5	SET_20_A05		Burkholderia bryophila	1.75
Q0028_LB_A05_2_D04_A	GREEN	No	5	SET_28_D04		Burkholderia fungorum	1.74
Q0028_RO_E07_1_G10_A	GREEN	No	5	SET_27_G10		Burkholderia xenovorans	1.8
Q0024_LB_G04_2_A05_B	GREEN	No	5	SET_20_A05		Burkholderia bryophila	1.75
Q0028_RO_B10_2_E11_B	GREEN	No	5	SET_28_E11		Burkholderia fungorum	1.77
Q0020_RO_G08_1_H10_B	GREEN	No	5	SET_11_H10		No Organism Identification	0
Q0023_LO_C08_1_F04_B	GREEN	No	5	SET_17_F04		Burkholderia phenazinium	1.85
Q0028_LO_B08_2_E04_B	GREEN	No	5	SET_28_E04		No Organism Identification	0
Q0023_LO_C07_1_F04_A	GREEN	No	5	SET_17_F04		Burkholderia phenazinium	1.85
Q0027_RB_B12_1_D07_B	GREEN	Yes	6	SET_25_D07		Burkholderia phenazinium	1.81
Q0027_RB_B11_1_D07_A	GREEN	No	6	SET_25_D07		Burkholderia phenazinium	1.81
Q0020_RO_F02_2_G07_B	GREEN	No	6	SET_12_G07		No Organism Identification	0
Q0019_LB_E05_2_B04_A	GREEN	No	6	SET_10_B04		Burkholderia bryophila	1.79
Q0019_RB_B04_1_D11_B	GREEN	No	6	SET_9_D11		Burkholderia phenazinium	1.79
Q0027_RB_B04_1_D11_B	GREEN	No	6	SET_25_D11		Burkholderia phenazinium	1.81
Q0016_RO_A09_1_E11_A	GREEN	No	6	SET_3_E11		Burkholderia phenazinium	1.84
Q0025_RB_D09_1_C08_A	GREEN	No	6	SET_21_C08		Burkholderia phenazinium	1.86
Q0026_RO_E07_1_G10_A	GREEN	No	6	SET_23_G10		Burkholderia phenazinium	1.75
Q0020_LB_G11_2_A01_A	GREEN	No	6	SET_12_A01		Burkholderia phenazinium	1.74
Q0020_RO_F01_2_G07_A	GREEN	No	6	SET_12_G07		No Organism Identification	0
Q0016_LB_H07_1_A03_A	GREEN	No	6	SET_3_A03		Burkholderia phenazinium	1.82
Q0023_LB_G02_2_A06_B	GREEN	No	6	SET_18_A06		Burkholderia phenazinium	1.7
Q0020_LB_G12_2_A01_B	GREEN	No	6	SET_12_A01		Burkholderia phenazinium	1.74
Q0026_RO_E08_1_G10_B	GREEN	No	6	SET_23_G10		Burkholderia phenazinium	1.75
Q0026_RO_A04_1_E08_B	GREEN	No	6	SET_23_E08		No Organism Identification	0
Q0019_RB_B03_1_D11_A	GREEN	No	6	SET_9_D11		Burkholderia phenazinium	1.79
Q0025_LO_F05_2_G03_A	GREEN	No	6	SET_22_G03		Burkholderia phenazinium	1.77
Q0026_RB_D04_1_C11_B	GREEN	No	6	SET_23_C11		Burkholderia bryophila	1.71
Q0016_RB_B06_1_D10_B	GREEN	No	6	SET_3_D10		Burkholderia xenovorans	1.77
Q0016_LO_B08_2_E04_B	GREEN	No	6	SET_4_E04		Burkholderia phenazinium	1.73
Q0025_LB_C05_2_C04_A	GREEN	No	6	SET_22_C04		Burkholderia phenazinium	1.75
Q0025_LO_E08_1_G04_B	GREEN	No	6	SET_21_G04		Burkholderia phenazinium	1.76
Q0026_RO_F09_2_G11_A	GREEN	No	6	SET_24_G11		Burkholderia fungorum	1.7
Q0028_RB_F08_1_B09_B	GREEN	No	6	SET_27_B09		Burkholderia phenazinium	1.77
Q0019_RB_D04_1_C11_B	GREEN	No	6	SET_9_C11		Burkholderia caledonica	1.75
Q0025_LB_C06_2_C04_B	GREEN	No	6	SET_22_C04		Burkholderia phenazinium	1.75
Q0025_LO_E07_1_G04_A	GREEN	No	6	SET_21_G04		Burkholderia phenazinium	1.76
Q0018_LO_H06_2_H03_B	GREEN	No	6	SET_8_H03		Burkholderia bryophila	1.78
Q0026_RO_A03_1_E08_A	GREEN	No	6	SET_23_E08		No Organism Identification	0
Q0016_RO_E05_1_G09_A	GREEN	No	6	SET_3_G09		Burkholderia fungorum	1.83
Q0015_RO_G09_1_H11_A	GREEN	No	6	SET_1_H11		Burkholderia fungorum	1.73
Q0025_RO_H08_2_H10_B	GREEN	No	6	SET_22_H10		No Organism Identification	0
Q0025_LB_G12_2_A01_B	GREEN	No	6	SET_22_A01		Burkholderia phenazinium	1.86
Q0022_LB_F11_1_B01_A	GREEN	Yes	7	SET_15_B01		Burkholderia fungorum	1.81
Q0028_LO_E08_1_G04_B	GREEN	No	7	SET_27_G04		Burkholderia xenovorans	1.79
Q0028_LO_E07_1_G04_A	GREEN	No	7	SET_27_G04		Burkholderia xenovorans	1.79
Q0028_LO_E06_1_G03_B	GREEN	No	7	SET_27_G03		Burkholderia phenazinium	1.85
Q0028_LO_E05_1_G03_A	GREEN	No	7	SET_27_G03		Burkholderia phenazinium	1.85
Q0026_LB_G09_2_A02_A	GREEN	No	7	SET_24_A02		Burkholderia fungorum	1.88
Q0025_RO_C10_1_F11_B	GREEN	No	7	SET_21_F11		Burkholderia phenazinium	1.7
Q0024_RB_A09_2_D08_A	GREEN	No	7	SET_20_D08		Burkholderia phenazinium	1.76
Q0025_RB_G11_2_A07_A	GREEN	No	7	SET_22_A07		Burkholderia phenazinium	1.9
Q0020_RO_E07_1_G10_A	GREEN	Yes	8	SET_11_G10	R-70211	No Organism Identification	0
Q0020_RO_E08_1_G10_B	GREEN	No	8	SET_11_G10	R-70211	No Organism Identification	0
Q0016_LO_B11_2_E06_A	GREEN	No	8	SET_4_E06		No Organism Identification	0
Q0025_RO_G03_1_H08_A	GREEN	No	8	SET_21_H08		No Organism Identification	0
Q0016_RB_C07_2_C09_A	GREEN	No	8	SET_4_C09		Burkholderia fungorum	1.7
Q0025_RO_F07_2_G10_A	GREEN	No	8	SET_22_G10		No Organism Identification	0
Q0016_RO_A08_1_E10_B	GREEN	No	8	SET_3_E10		No Organism Identification	0
Q0016_LO_B12_2_E06_B	GREEN	No	8	SET_4_E06		No Organism Identification	0
Q0024_LB_C05_2_C04_A	GREEN	No	8	SET_20_C04		No Organism Identification	0
Q0018_LO_H10_2_H05_B	GREEN	Yes	9	SET_8_H05		Burkholderia phenazinium	1.72
Q0016_LO_F04_2_G02_B	GREEN	No	9	SET_4_G02	R-69776	Burkholderia fungorum	1.91
Q0028_LO_G08_1_H04_B	GREEN	No	9	SET_27_H04		Burkholderia phymatum	1.82
Q0024_RO_H02_2_H07_B	GREEN	No	9	SET_20_H07		Burkholderia phenazinium	1.75
Q0018_LO_H11_2_H06_A	GREEN	No	9	SET_8_H06		Burkholderia fungorum	1.89
Q0027_LB_E02_2_B06_B	GREEN	No	9	SET_26_B06		Burkholderia xenovorans	1.81
Q0025_RB_G08_2_A09_B	GREEN	Yes	10	SET_22_A09		No Organism Identification	0
Q0018_LB_H02_1_A06_B	GREEN	No	10	SET_7_A06	R-69955	No Organism Identification	0
Q0021_RB_C07_2_C09_A	GREEN	No	10	SET_14_C09		No Organism Identification	0
Q0025_RB_A09_2_D08_A	GREEN	No	10	SET_22_D08		Burkholderia fungorum	1.73
Q0017_LB_F02_1_B06_B	GREEN	No	10	SET_5_B06		No Organism Identification	0
Q0017_LB_F01_1_B06_A	GREEN	No	10	SET_5_B06		No Organism Identification	0
Q0028_LO_C06_1_F03_B	GREEN	Yes	11	SET_27_F03		Burkholderia fungorum	1.93
Q0015_RB_F03_1_B11_A	GREEN	No	11	SET_1_B11	R-69643	Burkholderia xenovorans	1.83
Q0028_LB_H06_1_A04_B	GREEN	No	11	SET_27_A04		Burkholderia fungorum	1.79
Q0024_RB_A10_2_D08_B	GREEN	No	11	SET_20_D08		Burkholderia phenazinium	1.76
Q0025_LO_G04_1_H02_B	GREEN	Yes	12	SET_21_H02		Burkholderia xenovorans	1.79
Q0018_LO_F09_2_G05_A	GREEN	No	12	SET_8_G05	R-70025	Burkholderia phenazinium	1.87
Q0025_LO_G03_1_H02_A	GREEN	No	12	SET_21_H02		Burkholderia xenovorans	1.79
Q0028_RB_D02_1_C12_B	GREEN	No	12	SET_27_C12		Burkholderia phenazinium	1.83
Q0018_RB_D10_1_C08_B	GREEN	No	12	SET_7_C08		Burkholderia phenazinium	1.86
Q0018_RB_C09_2_C08_A	GREEN	No	12	SET_8_C08		Burkholderia phenazinium	1.8
Q0019_RO_F10_2_G11_B	GREEN	Yes	13	SET_10_G11		Burkholderia bryophila	1.77
Q0016_LO_A02_1_E01_B	GREEN	No	13	SET_3_E01		Burkholderia phenazinium	1.82
Q0026_RB_E04_2_B11_B	GREEN	No	13	SET_24_B11		Burkholderia phenazinium	1.73
Q0017_LB_G06_2_A04_B	GREEN	No	13	SET_6_A04		Burkholderia phenazinium	1.86
Q0024_RB_D04_1_C11_B	GREEN	No	13	SET_19_C11		No Organism Identification	0
Q0022_RB_E06_2_B10_B	GREEN	Yes	14	SET_16_B10		No Organism Identification	0
Q0018_RB_A10_2_D08_B	GREEN	No	14	SET_8_D08	R-70036	No Organism Identification	0
Q0015_LB_D09_1_C02_A	GREEN	No	14	SET_1_C02		Burkholderia phenazinium	1.76
Q0016_RB_F02_1_B12_B	GREEN	No	14	SET_3_B12		No Organism Identification	0
Q0020_RB_H03_1_A11_A	GREEN	Yes	15	SET_11_A11		Burkholderia xenovorans	1.81
Q0017_RO_F06_2_G09_B	GREEN	No	15	SET_6_G09	R-69927	Burkholderia xenovorans	1.73
Q0019_RO_F12_2_G12_B	GREEN	No	15	SET_10_G12		Burkholderia bryophila	1.71
Q0023_RO_A07_1_E10_A	GREEN	No	15	SET_17_E10		Burkholderia phenazinium	1.81
Q0020_RB_H04_1_A11_B	GREEN	No	15	SET_11_A11		Burkholderia xenovorans	1.81
Q0028_LB_C07_2_C03_A	GREEN	No	15	SET_28_C03		Burkholderia xenovorans	1.74
Q0027_RB_C02_2_C12_B	GREEN	Yes	16	SET_26_C12		No Organism Identification	0
Q0021_RB_G01_2_A12_A	GREEN	No	16	SET_14_A12		No Organism Identification	0
Q0025_RO_G02_1_H07_B	GREEN	Yes	17	SET_21_H07		Burkholderia phenazinium	1.9
Q0023_LB_D06_1_C04_B	GREEN	Yes	18	SET_17_C04		Burkholderia phenazinium	1.79
Q0018_RB_D06_1_C10_B	GREEN	No	18	SET_7_C10	R-69980	Burkholderia fungorum	1.73
Q0018_RO_A06_1_E09_B	GREEN	No	18	SET_7_E09		No Organism Identification	0
Q0016_RO_A07_1_E10_A	GREEN	Yes	19	SET_3_E10		No Organism Identification	0
Q0020_LO_G11_1_H06_A	GREEN	Yes	20	SET_11_H06	R-70199	No Organism Identification	0
Q0017_RB_A05_2_D10_A	GREEN	Yes	21	SET_6_D10		No Organism Identification	0
Q0017_RB_A06_2_D10_B	GREEN	No	21	SET_6_D10		No Organism Identification	0
Q0023_LB_F08_1_B03_B	GREEN	Yes	22	SET_17_B03		Burkholderia phenazinium	1.76
Q0027_RB_B03_1_D11_A	GREEN	Yes	23	SET_25_D11		Burkholderia phenazinium	1.81
Q0016_LO_G06_1_H03_B	GREEN	No	23	SET_3_H03		Burkholderia phenazinium	1.83
Q0016_RB_G08_2_A09_B	GREEN	No	23	SET_4_A09		Burkholderia fungorum	1.72
Q0016_LO_D05_2_F03_A	GREEN	Yes	24	SET_4_F03	R-69781	No Organism Identification	0
Q0016_LO_D06_2_F03_B	GREEN	No	24	SET_4_F03	R-69781	No Organism Identification	0
Q0015_LO_F06_2_G03_B	GREEN	No	24	SET_2_G03	R-69658	Burkholderia xenovorans	1.74
Q0015_LB_E08_2_B03_B	GREEN	No	24	SET_2_B03		Burkholderia xenovorans	1.71
Q0028_LO_H08_2_H04_B	GREEN	Yes	25	SET_28_H04		No Organism Identification	0
Q0028_LO_D06_2_F03_B	GREEN	No	25	SET_28_F03		Burkholderia cenocepacia	1.71
Q0025_RO_G04_1_H08_B	GREEN	No	25	SET_21_H08		No Organism Identification	0
Q0028_RO_B09_2_E11_A	GREEN	Yes	26	SET_28_E11		Burkholderia fungorum	1.77
Q0028_RO_D09_2_F11_A	GREEN	No	26	SET_28_F11		No Organism Identification	0
Q0028_RO_D10_2_F11_B	GREEN	No	26	SET_28_F11		No Organism Identification	0
Q0028_LB_C05_2_C04_A	GREEN	No	26	SET_28_C04		Burkholderia xenovorans	1.77
Q0022_LB_C02_2_C06_B	GREEN	No	26	SET_16_C06		No Organism Identification	0
Q0016_RB_G07_2_A09_A	GREEN	Yes	27	SET_4_A09		Burkholderia fungorum	1.72
Q0016_RO_A10_1_E11_B	GREEN	No	27	SET_3_E11		Burkholderia phenazinium	1.84
Q0022_LO_B02_2_E01_B	GREEN	Yes	28	SET_16_E01		Burkholderia fungorum	1.84
Q0022_RO_D10_2_F11_B	GREEN	Yes	29	SET_16_F11		Burkholderia vietnamiensis	1.7
Q0016_RB_F01_1_B12_A	GREEN	No	29	SET_3_B12		No Organism Identification	0
Q0022_RO_D12_2_F12_B	GREEN	Yes	30	SET_16_F12		No Organism Identification	0
Q0022_RO_D11_2_F12_A	GREEN	No	30	SET_16_F12		No Organism Identification	0
Q0025_RB_B05_1_D10_A	GREEN	Yes	31	SET_21_D10		Burkholderia phenazinium	1.78
Q0015_LO_F05_2_G03_A	GREEN	No	31	SET_2_G03	R-69658	Burkholderia xenovorans	1.74
Q0025_RB_B06_1_D10_B	GREEN	No	31	SET_21_D10		Burkholderia phenazinium	1.78
Q0018_LO_F10_2_G05_B	GREEN	Yes	32	SET_8_G05	R-70025	Burkholderia phenazinium	1.87
Q0018_RB_G09_2_A08_A	GREEN	Yes	33	SET_8_A08		Burkholderia fungorum	1.82
Q0018_RB_G10_2_A08_B	GREEN	No	33	SET_8_A08		Burkholderia fungorum	1.82
Q0021_RB_C08_2_C09_B	GREEN	Yes	34	SET_14_C09		No Organism Identification	0
Q0016_RO_C05_1_F09_A	GREEN	Yes	35	SET_3_F09	R-69749	No Organism Identification	0
Q0016_RO_C06_1_F09_B	GREEN	No	35	SET_3_F09	R-69749	No Organism Identification	0
Q0023_LO_E07_1_G04_A	GREEN	Yes	36	SET_17_G04		Burkholderia phymatum	1.79
Q0022_RO_E07_1_G10_A	GREEN	Yes	37	SET_15_G10		No Organism Identification	0
Q0015_RO_D09_2_F11_A	GREEN	No	37	SET_2_F11		No Organism Identification	0
Q0016_LO_B07_2_E04_A	GREEN	No	37	SET_4_E04		Burkholderia phenazinium	1.73
Q0016_RO_A01_1_E07_A	GREEN	Yes	38	SET_3_E07		No Organism Identification	0
Q0018_LO_H02_2_H01_B	GREEN	Yes	39	SET_8_H01	R-70006	No Organism Identification	0
Q0024_RB_D03_1_C11_A	GREEN	Yes	40	SET_19_C11		No Organism Identification	0
Q0023_RO_B04_2_E08_B	GREEN	Yes	41	SET_18_E08		Burkholderia caledonica	1.73
Q0023_LO_H08_2_H04_B	GREEN	Yes	42	SET_18_H04		Burkholderia xenovorans	1.77
Not matched:
Rejected spectra:

## Sheet: Supplementary Table 5
Supplementary Table 5: Genomic statistics of draft genomes of strains of the case study dataset
Strain	Number of contigs	Size (Mb)	GC (%)	N50 (kB)/L50
R-69608	142	8.9	61.4	199/14
R-69643	388	9.9	60.43	184/ 17
R-69658	394	9.1	61.43	70/ 37
R-69749	167	9.5	61.14	167/17
R-69776	129	9.3	61.30	247/ 13
R-69781	386	9.1	61.41	70/ 37
R-69927	139	8.7	61.35	205/13
R-69955	384	9.0	61.43	70 /37
R-69980	102	8.9	61.28	280/11
R-70006	124	9.2	61.19	242/12
R-70025	136	9.8	61.51	289/ 11
R-70036	523	9.7	61.25	58/ 43
R-70199	239	9.1	61.25	281/11
R-70211	99	8.6	61.28	334/9
